# Supplementary material for: Penta­carbon­yl(imidazolidine-2-thione-κS)tungsten(0)
Source: Acta Crystallogr Sect E Struct Rep Online. 2010 May 8;66(Pt 6):m629–30. doi: 10.1107/S1600536810016314 (PMC2979448; doi:10.1107/S1600536810016314)
Supplement: Supplementary file 1 [file e-66-0m629-sup1.cif]

##############################################################################
###                                                                        ###
###        Electronic paper (Acta Crystallographica Section E)             ###
###                                                                        ###
##############################################################################
#                                                                            #
# This CIF contains the data in a paper accepted for publication in Acta     #
# Crystallographica Section E. It conforms to the requirements of Notes      #
# for Authors for Section E, and has been peer reviewed under the auspices   #
# of the IUCr Commission on Journals.                                        #
#                                                                            #
# Full details of the Crystallographic Information File format               #
# are given in the paper "The Crystallographic Information File (CIF):       #
# a New Standard Archive File for Crystallography" by S. R. Hall, F. H.      #
# Allen and I. D. Brown [Acta Cryst. (1991), A47, 655-685].                  #
#                                                                            #
# The current version of the core CIF dictionary is obtainable from          #
# ftp://ftp.iucr.org/pub/cif_core.dic. The current version number is 2.4.    #
#                                                                            #
# Software is freely available for graphical display of the structure(s) in  #
# this CIF.  For information consult the CIF home page http://www.iucr.org/  #
# cif/home.html                                                              #
#                                                                            #
# This file may be used for bona fide research purposes within the           #
# scientific community so long as proper attribution is given to the journal # 
# article from which it was obtained.                                        #
#                                                                            #
##############################################################################
                                             
data_I
_audit_creation_method     'WinGX routine-INITIALISE'
_chemical_name_systematic
;
Pentacarbonyl(imidazolidine-2-thione)tungsten(0)
;
_chemical_name_common     ?
_chemical_formula_moiety     'C8 H6 N2 O5 S W'
_chemical_formula_sum     'C8 H6 N2 O5 S W'
_chemical_formula_iupac     '[W (C3 H6 N2 S) (C O)5]'
_chemical_formula_weight     426.06
_chemical_melting_point     ?
_symmetry_cell_setting     Triclinic
_symmetry_space_group_name_H-M     'P -1'
_symmetry_space_group_name_Hall     '-P 1'
loop_
    _symmetry_equiv_pos_as_xyz
    'x, y, z'
    '-x, -y, -z'
_cell_length_a     6.6520(10)
_cell_length_b     7.8120(12)
_cell_length_c     11.6240(15)
_cell_angle_alpha     84.071(5)
_cell_angle_beta     85.042(6)
_cell_angle_gamma     87.704(7)
_cell_volume     598.27(15)
_cell_formula_units_Z     2
_cell_measurement_reflns_used     9229
_cell_measurement_theta_min     0.998
_cell_measurement_theta_max     27.103
_cell_measurement_temperature     293
_exptl_crystal_description     Prism
_exptl_crystal_colour     Yellow
_exptl_crystal_size_max     0.08
_exptl_crystal_size_mid     0.06
_exptl_crystal_size_min     0.04
_exptl_crystal_density_diffrn     2.365
_exptl_crystal_density_meas     ?
_exptl_crystal_density_method     'not measured'
_exptl_crystal_F_000     396
_exptl_absorpt_coefficient_mu     9.838
_exptl_absorpt_correction_type     refdelf
_exptl_absorpt_process_details
;
(cubic fit to sin\q/\l, 24 parameters; Parkin <i>et al.</i>,  1995)
;
_exptl_absorpt_correction_T_min     0.5263
_exptl_absorpt_correction_T_max     0.8669
_exptl_special_details
;
;
_diffrn_ambient_temperature     293
_diffrn_radiation_type     MoK\a
_diffrn_radiation_wavelength     0.71073
_diffrn_radiation_source     'fine-focus sealed tube'
_diffrn_radiation_monochromator     graphite
_diffrn_measurement_device_type     'Bruker SMART 1K CCD area-detector'
_diffrn_measurement_method     '\w scan'
_diffrn_detector_area_resol_mean     8.192
_diffrn_reflns_number     2623
_diffrn_reflns_av_R_equivalents     0.0000
_diffrn_reflns_av_sigmaI/netI     0.0453
_diffrn_reflns_theta_min     3.01
_diffrn_reflns_theta_max     27.19
_diffrn_reflns_theta_full     27.19
_diffrn_measured_fraction_theta_max     0.986
_diffrn_measured_fraction_theta_full     0.986
_diffrn_reflns_limit_h_min     -8
_diffrn_reflns_limit_h_max     8
_diffrn_reflns_limit_k_min     -9
_diffrn_reflns_limit_k_max     10
_diffrn_reflns_limit_l_min     0
_diffrn_reflns_limit_l_max     14
_diffrn_standards_number     0
_diffrn_standards_interval_count     ?
_diffrn_standards_interval_time     ?
_diffrn_standards_decay_%     ?
_refine_special_details
;
Refinement of <i>F</i>^2^ against ALL reflections. The weighted <i>R</i>-factor
wR and goodness of fit <i>S</i> are based on <i>F</i>^2^, conventional
<i>R</i>-factors <i>R</i> are based on <i>F</i>, with <i>F</i> set to zero for
negative <i>F</i>^2^. The threshold expression of <i>F</i>^2^ >
\s(<i>F</i>^2^) is used only for calculating <i>R</i>-factors(gt) etc. and is
not relevant to the choice of reflections for refinement. <i>R</i>-factors
based on <i>F</i>^2^ are statistically about twice as large as those based on
<i>F</i>, and <i>R</i>- factors based on ALL data will be even larger.
;
_reflns_number_total     2623
_reflns_number_gt     2324
_reflns_threshold_expression     I>2\s(I)
_refine_ls_structure_factor_coef     Fsqd
_refine_ls_matrix_type     full
_refine_ls_R_factor_all     0.0449
_refine_ls_R_factor_gt     0.0390
_refine_ls_wR_factor_gt     0.1012
_refine_ls_wR_factor_ref     0.1055
_refine_ls_goodness_of_fit_ref     1.104
_refine_ls_restrained_S_all     1.104
_refine_ls_number_reflns     2623
_refine_ls_number_parameters     154
_refine_ls_number_restraints     0
_refine_ls_hydrogen_treatment     constr
_refine_ls_weighting_scheme     calc
_refine_ls_weighting_details
         'calc w=1/[\s^2^(Fo^2^)+(0.0555P)^2^+0.8559P] where P=(Fo^2^+2Fc^2^)/3'
_atom_sites_solution_hydrogens     geom
_atom_sites_solution_primary     direct
_atom_sites_solution_secondary     difmap
_refine_ls_shift/su_max     0.001
_refine_ls_shift/su_mean     0.000
_refine_diff_density_max     1.438
_refine_diff_density_min     -1.577
_refine_ls_extinction_method     none
_refine_ls_extinction_coef     ?
loop_
    _atom_type_symbol
    _atom_type_description
    _atom_type_scat_dispersion_real
    _atom_type_scat_dispersion_imag
    _atom_type_scat_source
    C C 0.0033 0.0016 'International Tables Vol C Tables 4.2.6.8 and 6.1.1.4'
    H H 0 0 'International Tables Vol C Tables 4.2.6.8 and 6.1.1.4'
    N N 0.0061 0.0033 'International Tables Vol C Tables 4.2.6.8 and 6.1.1.4'
    O O 0.0106 0.006 'International Tables Vol C Tables 4.2.6.8 and 6.1.1.4'
    S S 0.1246 0.1234 'International Tables Vol C Tables 4.2.6.8 and 6.1.1.4'
    W W -0.849 6.8722 'International Tables Vol C Tables 4.2.6.8 and 6.1.1.4'
_computing_data_collection     'SMART (Bruker, 2001)'
_computing_cell_refinement     'SAINT (Bruker, 2001)'
_computing_data_reduction     'SAINT (Bruker, 2001)'
_computing_structure_solution     'SIR92 (Altomare <i>et al.</i>,  1993)'
_computing_structure_refinement     'SHELXL97 (Sheldrick, 2008)'
_computing_molecular_graphics
   'ORTEPIII (Burnett & Johnson, 1996) and ORTEP-3 for Windows (Farrugia, 1997)'
_computing_publication_material
;
WinGX (Farrugia, 1999), PARST97 (Nardelli, 1995) and
Mercury (Macrae <i>et al.</i>, 2006)
;
loop_
    _atom_site_type_symbol
    _atom_site_label
    _atom_site_fract_x
    _atom_site_fract_y
    _atom_site_fract_z
    _atom_site_U_iso_or_equiv
    _atom_site_adp_type
    _atom_site_calc_flag
    _atom_site_refinement_flags
    _atom_site_occupancy
    _atom_site_disorder_assembly
    _atom_site_disorder_group
    W W1 0.04631(4) 0.22504(4) 0.75225(2) 0.05469(14) Uani d . 1 . .
    S S1 0.1747(3) 0.4882(3) 0.61423(18) 0.0631(5) Uani d . 1 . .
    O O1 -0.0857(14) -0.1215(10) 0.8903(7) 0.093(2) Uani d . 1 . .
    O O2 0.4366(12) 0.1909(13) 0.8942(7) 0.097(2) Uani d . 1 . .
    O O3 -0.3638(10) 0.2376(10) 0.6320(6) 0.0757(17) Uani d . 1 . .
    O O4 0.2472(17) 0.0053(12) 0.5555(8) 0.106(3) Uani d . 1 . .
    O O5 -0.1845(13) 0.4202(12) 0.9529(6) 0.088(2) Uani d . 1 . .
    N N1 0.3318(15) 0.6250(13) 0.7912(7) 0.088(3) Uani d . 1 . .
    H H1 0.2360 0.5882 0.8409 0.106 Uiso d R 1 . .
    N N2 0.5082(13) 0.6600(11) 0.6281(7) 0.075(2) Uani d . 1 . .
    H H2 0.5434 0.6543 0.5556 0.090 Uiso d R 1 . .
    C C1 -0.0386(15) 0.0069(13) 0.8400(8) 0.071(2) Uani d . 1 . .
    C C2 0.3013(13) 0.2079(12) 0.8406(7) 0.0634(19) Uani d . 1 . .
    C C3 -0.2170(11) 0.2399(10) 0.6719(7) 0.0533(15) Uani d . 1 . .
    C C4 0.1775(14) 0.0833(12) 0.6262(8) 0.0626(19) Uani d . 1 . .
    C C5 -0.0988(13) 0.3583(12) 0.8803(8) 0.0624(19) Uani d . 1 . .
    C C6 0.3454(12) 0.5942(10) 0.6806(7) 0.0587(17) Uani d . 1 . .
    C C7 0.4921(17) 0.7255(14) 0.8196(9) 0.077(2) Uani d . 1 . .
    H H3 0.5645 0.6660 0.8816 0.093 Uiso calc R 1 . .
    H H4 0.4420 0.8365 0.8422 0.093 Uiso calc R 1 . .
    C C8 0.6264(17) 0.7454(15) 0.7050(9) 0.079(3) Uani d . 1 . .
    H H5 0.6447 0.8656 0.6773 0.094 Uiso calc R 1 . .
    H H6 0.7574 0.6884 0.7130 0.094 Uiso calc R 1 . .
loop_
    _atom_site_aniso_label
    _atom_site_aniso_U_11
    _atom_site_aniso_U_22
    _atom_site_aniso_U_33
    _atom_site_aniso_U_12
    _atom_site_aniso_U_13
    _atom_site_aniso_U_23
    W1 0.0489(2) 0.0648(2) 0.0505(2) -0.00673(13) -0.00158(12) -0.00630(13)
    S1 0.0636(11) 0.0727(12) 0.0541(10) -0.0159(9) -0.0067(8) -0.0045(9)
    O1 0.103(6) 0.088(5) 0.085(5) -0.032(4) -0.016(4) 0.016(4)
    O2 0.069(4) 0.141(7) 0.085(5) 0.002(4) -0.029(4) -0.010(5)
    O3 0.057(3) 0.099(5) 0.074(4) -0.006(3) -0.011(3) -0.012(3)
    O4 0.126(7) 0.106(6) 0.086(5) 0.018(5) 0.010(5) -0.040(5)
    O5 0.089(5) 0.109(5) 0.066(4) 0.010(4) 0.010(4) -0.033(4)
    N1 0.088(6) 0.119(7) 0.063(4) -0.038(5) 0.005(4) -0.024(4)
    N2 0.078(5) 0.090(5) 0.059(4) -0.030(4) 0.002(4) -0.009(4)
    C1 0.070(5) 0.080(6) 0.068(5) -0.013(4) -0.020(4) -0.010(4)
    C2 0.057(4) 0.079(5) 0.054(4) -0.006(4) 0.001(3) -0.006(4)
    C3 0.042(3) 0.064(4) 0.055(4) -0.006(3) -0.004(3) -0.007(3)
    C4 0.059(4) 0.070(5) 0.060(4) -0.006(4) -0.004(4) -0.009(4)
    C5 0.054(4) 0.077(5) 0.057(4) -0.012(4) -0.012(3) -0.001(4)
    C6 0.061(4) 0.059(4) 0.056(4) -0.004(3) -0.002(3) -0.006(3)
    C7 0.080(6) 0.079(6) 0.078(6) -0.008(5) -0.012(5) -0.022(5)
    C8 0.077(6) 0.085(6) 0.077(6) -0.031(5) -0.003(5) -0.012(5)
_geom_special_details
;
All esds (except the esd in the dihedral angle between two l.s. planes)
are estimated using the full covariance matrix.  The cell esds are taken
into account individually in the estimation of esds in distances, angles
and torsion angles; correlations between esds in cell parameters are only
used when they are defined by crystal symmetry.  An approximate (isotropic)
treatment of cell esds is used for estimating esds involving l.s. planes.
;
loop_
    _geom_bond_atom_site_label_1
    _geom_bond_atom_site_label_2
    _geom_bond_site_symmetry_2
    _geom_bond_distance
    _geom_bond_publ_flag
    W1 C1 . 1.970(10) ?
    W1 C4 . 2.042(9) ?
    W1 C3 . 2.049(7) ?
    W1 C2 . 2.050(9) ?
    W1 C5 . 2.055(10) ?
    W1 S1 . 2.599(2) ?
    S1 C6 . 1.711(9) ?
    O1 C1 . 1.148(11) ?
    O2 C2 . 1.134(12) ?
    O3 C3 . 1.118(10) ?
    O4 C4 . 1.130(12) ?
    O5 C5 . 1.118(12) ?
    N1 C6 . 1.327(11) ?
    N1 C7 . 1.430(13) ?
    N1 H1 . 0.8598 ?
    N2 C6 . 1.294(11) ?
    N2 C8 . 1.465(12) ?
    N2 H2 . 0.8601 ?
    C7 C8 . 1.536(17) ?
    C7 H3 . 0.9700 ?
    C7 H4 . 0.9700 ?
    C8 H5 . 0.9700 ?
    C8 H6 . 0.9700 ?
loop_
    _geom_angle_atom_site_label_1
    _geom_angle_atom_site_label_2
    _geom_angle_atom_site_label_3
    _geom_angle_site_symmetry_1
    _geom_angle_site_symmetry_3
    _geom_angle
    _geom_angle_publ_flag
    C1 W1 C4 . . 87.8(4) ?
    C1 W1 C3 . . 89.7(3) ?
    C4 W1 C3 . . 89.5(3) ?
    C1 W1 C2 . . 88.5(4) ?
    C4 W1 C2 . . 92.6(4) ?
    C3 W1 C2 . . 177.1(3) ?
    C1 W1 C5 . . 89.7(4) ?
    C4 W1 C5 . . 176.8(3) ?
    C3 W1 C5 . . 88.5(3) ?
    C2 W1 C5 . . 89.3(3) ?
    C1 W1 S1 . . 172.4(3) ?
    C4 W1 S1 . . 84.6(3) ?
    C3 W1 S1 . . 89.4(2) ?
    C2 W1 S1 . . 92.8(3) ?
    C5 W1 S1 . . 97.8(3) ?
    C6 S1 W1 . . 109.5(3) ?
    C6 N1 C7 . . 113.4(8) ?
    C6 N1 H1 . . 123.3 ?
    C7 N1 H1 . . 123.3 ?
    C6 N2 C8 . . 113.0(8) ?
    C6 N2 H2 . . 123.5 ?
    C8 N2 H2 . . 123.5 ?
    O1 C1 W1 . . 178.9(10) ?
    O2 C2 W1 . . 175.7(9) ?
    O3 C3 W1 . . 175.3(8) ?
    O4 C4 W1 . . 178.8(9) ?
    O5 C5 W1 . . 175.0(9) ?
    N2 C6 N1 . . 109.4(8) ?
    N2 C6 S1 . . 124.2(7) ?
    N1 C6 S1 . . 126.3(7) ?
    N1 C7 C8 . . 102.3(8) ?
    N1 C7 H3 . . 111.3 ?
    C8 C7 H3 . . 111.3 ?
    N1 C7 H4 . . 111.3 ?
    C8 C7 H4 . . 111.3 ?
    H3 C7 H4 . . 109.2 ?
    N2 C8 C7 . . 101.7(8) ?
    N2 C8 H5 . . 111.4 ?
    C7 C8 H5 . . 111.4 ?
    N2 C8 H6 . . 111.4 ?
    C7 C8 H6 . . 111.4 ?
    H5 C8 H6 . . 109.3 ?
loop_
    _geom_hbond_atom_site_label_D
    _geom_hbond_atom_site_label_H
    _geom_hbond_atom_site_label_A
    _geom_hbond_site_symmetry_A
    _geom_hbond_distance_DH
    _geom_hbond_distance_HA
    _geom_hbond_distance_DA
    _geom_hbond_angle_DHA
    N1 H1 O5 2_567 0.86 2.39 3.039(11) 133.2
    N2 H2 S1 2_666 0.86 2.88 3.630(9) 146.6
data_global
_journal_date_recd_electronic     2010-04-06
_journal_date_accepted     2010-05-04
_journal_name_full     'Acta Crystallographica, Section E'
_journal_year     2010
_journal_volume     66
_journal_issue      6
_journal_page_first     m629
_journal_page_last     m630
_journal_paper_category     QM
_journal_coeditor_code     DN2555
_publ_contact_author_name     'Doctor H. Mousser'
_publ_contact_author_address
;
D\'epartement de Chimie Industrielle, Facult\'e des Sciences de l'Ing\'enieur,
Universit\'e Mentouri Constantine
Route de Ain El Bey, Constantine
Alg\'erie
;
_publ_contact_author_email     bouzidi_henia@yahoo.fr
_publ_contact_author_fax     '0021331818880'
_publ_contact_author_phone     '00213773426871'
_publ_section_title
;
Pentacarbonyl(imidazolidine-2-thione)tungsten(0)
;
loop_
    _publ_author_name
    _publ_author_address
    'Merniz, Salah'
;
D\'epartement de Chimie, Facult\'e des Sciences Exactes,
Universit\'e Mentouri Constantine
Route de Ain El Bey, Constantine
Algeria
;
    'Mokhtari, Mahiedine'
;
D\'epartement de Chimie, Facult\'e des Sciences Exactes,
Universit\'e Larbi Ben M'Hidi
Route de Constantine, Oum El Bouaghi
Algeria
;
    'Mousser, H\'enia'
;
D\'epartement de Chimie Industrielle, Facult\'e des Sciences de l'Ing\'enieur,
Universit\'e Mentouri Constantine
Campus Chaab Erssas, Constantine
Algeria
;
    'Ouahab, Lahc\`ene'
;
Equipe Organom\'etallique et Mat\'eriaux Mol\'eculaires,
UMR6226 CNRS-Universit\'e de Rennes 1
Avenue du G\'en\'eral Leclerc, 35042, Rennes
France
;
    'Mousser, Abdelhamid'
;
D\'epartement de Chimie, Facult\'e des Sciences Exactes,
Universit\'e Mentouri Constantine
Route de Ain El Bey, Constantine
Algeria
;
_publ_section_synopsis     .
