# Supplementary material for: Penta­carbon­yl(imidazolidine-2-thione-κS)tungsten(0)
Source: Acta Crystallogr Sect E Struct Rep Online. 2010 May 8;66(Pt 6):m629–30. doi: 10.1107/S1600536810016314 (PMC2979448; doi:10.1107/S1600536810016314)
Supplement: Supplementary file 2 [file e-66-0m629-Isup2.hkl]

#
# h,k,l, Fc-squared, Fo-squared, sigma(Fo-squared) and status flag
#
data_I
_shelx_title 'Imidazolidine-2-Thione-W(CO)5 complex'
_shelx_refln_list_code          4
_shelx_F_calc_maximum      175.13
_exptl_crystal_F_000       396.00
_reflns_d_resolution_high  0.7777
 
loop_
 _symmetry_equiv_pos_as_xyz
 'x, y, z'
 '-x, -y, -z'
 
_cell_length_a     6.6520
_cell_length_b     7.8120
_cell_length_c    11.6240
_cell_angle_alpha  84.071
_cell_angle_beta   85.042
_cell_angle_gamma  87.704
 
_shelx_F_squared_multiplier     1.000
 
loop_
 _refln_index_h
 _refln_index_k
 _refln_index_l
 _refln_F_squared_calc
 _refln_F_squared_meas
 _refln_F_squared_sigma
 _refln_observed_status
   1   0   0    13366.72    13345.73   3919.61 o
   2   0   0     6568.29     8086.67    161.86 o
   3   0   0     2032.59     2371.04     87.43 o
   4   0   0      585.19      637.62     33.07 o
   5   0   0      138.78      125.88     19.41 o
   6   0   0        2.36        4.51      3.76 o
   7   0   0      277.01      290.98     12.60 o
   8   0   0      223.74      253.12     13.39 o
  -8   1   0      192.74      187.65     18.17 o
  -7   1   0      575.54      682.71     66.57 o
  -6   1   0      641.80      725.42     27.25 o
  -5   1   0     3239.59     3860.47    206.19 o
  -4   1   0     5791.46     6269.39    236.43 o
  -3   1   0    11003.94    11699.95    348.86 o
  -2   1   0     7834.65     8589.37    150.59 o
  -1   1   0     3477.32     3518.42    122.54 o
   1   1   0        4.16       42.30      3.92 o
   2   1   0     1035.49     1059.34    101.68 o
   3   1   0     2885.19     3049.64     65.82 o
   4   1   0     2857.16     2879.50     65.73 o
   5   1   0     4055.02     4628.69    192.82 o
   6   1   0     2074.28     2303.04    191.87 o
   7   1   0      776.38      943.82     36.19 o
   8   1   0      310.74      327.06     37.50 o
  -8   2   0      126.98      141.76     32.05 o
  -7   2   0      378.25      430.87     42.74 o
  -6   2   0      382.90      420.58     16.11 o
  -5   2   0      177.80      191.43     18.53 o
  -4   2   0        6.88       12.50      4.85 o
  -3   2   0     1472.65     1558.77     75.95 o
  -2   2   0     6356.22     6581.80    134.40 o
  -1   2   0      140.79      167.09      9.02 o
   0   2   0    14284.28    12590.73    292.16 o
   1   2   0    11369.62    10653.06    250.05 o
   2   2   0    17052.69    17477.27    406.57 o
   3   2   0    10364.61    10510.49    381.28 o
   4   2   0     2903.00     3018.39    121.67 o
   5   2   0      181.13      217.75     23.84 o
   6   2   0        1.54        1.74     12.36 o
   7   2   0       41.35       23.11     13.23 o
   8   2   0       39.71        8.87     18.61 o
  -8   3   0        9.23        5.83     10.68 o
  -7   3   0      189.32      204.95     16.43 o
  -6   3   0      563.44      630.24     22.45 o
  -5   3   0     1946.95     2023.23     50.49 o
  -4   3   0     2822.57     2872.79     82.56 o
  -3   3   0     3843.68     3768.13     83.23 o
  -2   3   0     3026.30     2751.79     84.82 o
  -1   3   0     5779.65     5327.04    130.67 o
   0   3   0     2386.21     2352.50     66.64 o
   1   3   0      597.47      578.39     18.30 o
   2   3   0       57.50       62.27      4.49 o
   3   3   0     1775.49     1429.46     37.65 o
   4   3   0     3063.69     3149.79    132.71 o
   5   3   0      988.39     1078.71     67.59 o
   6   3   0      875.58      932.33     63.67 o
   7   3   0      516.86      583.47     40.56 o
   8   3   0      375.94      398.87     39.68 o
  -7   4   0      220.20      211.76     15.45 o
  -6   4   0      172.02      185.10     10.76 o
  -5   4   0      178.37      187.93     12.06 o
  -4   4   0       69.58       79.06      7.78 o
  -3   4   0        6.17       16.98      7.85 o
  -2   4   0      260.88      253.53     12.12 o
  -1   4   0     2604.19     2298.08     58.63 o
   0   4   0     6703.41     5710.25    139.81 o
   1   4   0     5045.16     4688.99    190.13 o
   2   4   0     4037.72     3837.37     97.32 o
   3   4   0     3653.73     3217.53    108.73 o
   4   4   0     2409.30     2561.67    112.07 o
   5   4   0     1665.79     1802.46    106.84 o
   6   4   0      221.40      167.74     29.65 o
   7   4   0       14.11      -10.03     15.55 o
  -7   5   0       14.35       10.67      8.19 o
  -6   5   0       57.94       54.25      8.43 o
  -5   5   0      313.10      308.49     14.88 o
  -4   5   0     1145.20     1218.75     32.86 o
  -3   5   0     2891.78     2813.75     74.22 o
  -2   5   0     2698.30     2496.55     77.40 o
  -1   5   0     2170.51     2119.43     60.49 o
   0   5   0     2229.89     2069.43     62.02 o
   1   5   0      485.48      455.77     44.26 o
   2   5   0       75.61       68.29      6.00 o
   3   5   0      126.26      116.42      8.07 o
   4   5   0      206.95      163.82      7.27 o
   5   5   0      400.12      458.75     36.34 o
   6   5   0      532.54      599.03     41.43 o
   7   5   0      329.97      311.94     38.37 o
  -6   6   0      111.05      105.54      9.59 o
  -5   6   0      211.34      221.38     12.75 o
  -4   6   0      203.90      212.93     10.75 o
  -3   6   0        9.53       51.91     38.01 o
  -2   6   0       12.00       44.58     12.50 o
  -1   6   0      227.57      248.91     54.66 o
   0   6   0      652.22      643.21     23.03 o
   1   6   0      701.23      712.31     25.44 o
   2   6   0     1167.70     1230.56     46.95 o
   3   6   0     1792.31     1837.47    104.73 o
   4   6   0      842.94      859.65     28.05 o
   5   6   0      675.92      705.43     50.15 o
   6   6   0      115.22       87.51     27.04 o
  -5   7   0       70.96       55.44     15.55 o
  -4   7   0      177.72      179.30     11.66 o
  -3   7   0      360.30      365.37     17.51 o
  -2   7   0      619.71      636.79     67.52 o
  -1   7   0      699.99      772.01     27.85 o
   0   7   0     1103.39     1141.91     42.66 o
   1   7   0      847.48      940.02     77.55 o
   2   7   0      116.22      134.67     23.33 o
   3   7   0        1.37       29.69      8.87 o
   4   7   0       28.35       29.65      8.58 o
   5   7   0       48.36       21.37     18.75 o
   6   7   0       42.43       38.37     19.19 o
  -4   8   0       72.00       68.59      8.35 o
  -3   8   0       70.78       64.32      8.96 o
  -2   8   0       38.31       51.01      9.35 o
  -1   8   0        0.15       16.50      9.03 o
   0   8   0      155.77      217.69     28.85 o
   1   8   0      310.58      359.83     29.07 o
   2   8   0      269.41      289.61     14.91 o
   3   8   0      274.27      301.72     17.89 o
   4   8   0      190.87      207.72     16.28 o
   5   8   0      183.39      133.15     25.44 o
  -3   9   0       65.83       66.28     13.66 o
  -2   9   0      114.65       92.83     13.66 o
  -1   9   0      184.95      179.60     13.38 o
   0   9   0      186.92      232.54     16.71 o
   1   9   0      167.30      216.86     20.50 o
   2   9   0      129.85      134.66     11.82 o
   3   9   0       55.95       60.24     16.72 o
  -3  -9   1       94.78      106.91     36.78 o
  -2  -9   1       62.31       52.51      8.94 o
  -1  -9   1        9.61       13.26      7.23 o
   0  -9   1        3.07        8.02      5.34 o
   1  -9   1        0.42        3.97      8.50 o
   2  -9   1       18.38       38.00     11.49 o
   3  -9   1       30.82       30.67     15.55 o
  -5  -8   1        2.55       11.92     18.90 o
  -4  -8   1       11.44       16.82      6.54 o
  -3  -8   1       87.21      101.37     14.39 o
  -2  -8   1      130.42      149.25     12.79 o
  -1  -8   1      305.35      318.52     16.28 o
   0  -8   1      477.18      550.07     24.96 o
   1  -8   1      410.09      501.94     24.10 o
   2  -8   1      357.05      396.95     21.26 o
   3  -8   1      157.01      146.44     14.11 o
   4  -8   1       34.97       22.12      5.97 o
  -6  -7   1      188.84      194.49     34.01 o
  -5  -7   1      325.95      322.55     33.00 o
  -4  -7   1      564.57      566.17     31.98 o
  -3  -7   1      411.41      471.56     18.77 o
  -2  -7   1      888.35     1004.48     31.99 o
  -1  -7   1      837.16      907.86     76.10 o
   0  -7   1      233.09      255.87     16.66 o
   1  -7   1        5.39       22.86     22.75 o
   2  -7   1       46.59       71.13     10.97 o
   3  -7   1      145.48      172.95     17.23 o
   4  -7   1       92.76       90.50      8.25 o
   5  -7   1       67.74       51.44      8.94 o
  -6  -6   1      129.57      112.07     27.04 o
  -5  -6   1      279.62      259.90     31.83 o
  -4  -6   1      136.05      126.32      6.83 o
  -3  -6   1       46.98       52.83     14.83 o
  -2  -6   1      219.65      224.53     11.49 o
  -1  -6   1     1312.88     1353.72     42.21 o
   0  -6   1     1824.30     1701.64     49.25 o
   1  -6   1     1210.38     1282.06     64.90 o
   2  -6   1     1357.77     1324.78     42.88 o
   3  -6   1      822.52      819.55     28.96 o
   4  -6   1      741.71      796.71     27.01 o
   5  -6   1      161.91      181.18     10.50 o
   6  -6   1       24.04       19.83      5.60 o
  -7  -5   1        2.80        9.30     13.23 o
  -6  -5   1      111.21       92.59     17.44 o
  -5  -5   1      653.31      648.74     51.31 o
  -4  -5   1     2587.07     2735.52    124.72 o
  -3  -5   1     3148.67     3249.69    166.00 o
  -2  -5   1     1582.17     1534.71     45.71 o
  -1  -5   1     2364.78     2316.24     66.12 o
   0  -5   1     1848.45     1701.72    113.23 o
   1  -5   1      776.20      769.55     25.32 o
   2  -5   1      422.72      391.76     16.66 o
   3  -5   1        1.33       16.21      9.74 o
   4  -5   1      324.68      338.77     14.05 o
   5  -5   1      300.29      321.64     14.48 o
   6  -5   1      205.18      207.69     20.86 o
   7  -5   1      134.04      134.92     10.83 o
  -7  -4   1      454.30      468.49     44.48 o
  -6  -4   1      555.57      598.01     46.95 o
  -5  -4   1     1112.64     1172.90     76.46 o
  -4  -4   1      104.78      122.97     19.04 o
  -3  -4   1      105.98      111.70      6.40 o
  -2  -4   1       41.34       39.92      5.01 o
  -1  -4   1      173.10      168.37      8.82 o
   0  -4   1     1348.57     1243.31     36.88 o
   1  -4   1     1857.92     1615.83     94.70 o
   2  -4   1     9064.53     8597.42    316.74 o
   3  -4   1     2966.92     2751.64     59.35 o
   4  -4   1     1893.85     1897.35     51.09 o
   5  -4   1      613.77      670.34     21.86 o
   6  -4   1      200.93      219.17     10.70 o
   7  -4   1       75.49       70.77      9.29 o
  -8  -3   1       18.63       16.72     10.47 o
  -7  -3   1        8.65       10.32     15.26 o
  -6  -3   1      211.14      202.78     25.29 o
  -5  -3   1      771.54      925.94     60.76 o
  -4  -3   1      769.85      725.20     46.37 o
  -3  -3   1     6052.72     6355.25    234.46 o
  -2  -3   1     7906.68     7055.72    166.67 o
  -1  -3   1    17642.80    16086.21    378.35 o
   0  -3   1     9532.64     9045.47    329.38 o
   1  -3   1     2600.77     2649.67    116.94 o
   2  -3   1      428.08      407.39     16.13 o
   3  -3   1      467.45      456.00     14.91 o
   4  -3   1        0.31        8.29      6.83 o
   5  -3   1      122.33      128.34      8.71 o
   6  -3   1      276.90      295.59     13.52 o
   7  -3   1      420.68      520.01     21.07 o
   8  -3   1      183.23      192.60     15.47 o
  -8  -2   1      409.23      416.02     39.97 o
  -7  -2   1      618.17      754.56     56.40 o
  -6  -2   1      751.77      886.11     62.36 o
  -5  -2   1     2983.77     3462.02    148.70 o
  -4  -2   1     3356.28     3865.54    164.26 o
  -3  -2   1     2342.24     2541.46    105.09 o
  -2  -2   1      864.29      701.09    266.30 o
  -1  -2   1      528.90      562.57     16.96 o
   0  -2   1     6646.73     6658.98    165.55 o
   1  -2   1      116.01      140.27     13.16 o
   2  -2   1     2959.94     3054.53    154.44 o
   3  -2   1     4461.31     4355.36     89.01 o
   4  -2   1     6082.36     6639.30    175.96 o
   5  -2   1     2847.33     3244.52     73.28 o
   6  -2   1      995.40     1147.89     31.54 o
   7  -2   1      342.87      390.58     22.60 o
   8  -2   1       45.12       36.21      8.60 o
  -8  -1   1      128.06      102.62     20.35 o
  -7  -1   1      117.68      103.44      5.05 o
  -6  -1   1       70.55       68.22      8.79 o
  -5  -1   1      681.05      710.28     52.11 o
  -4  -1   1     1821.48     1855.93     83.94 o
  -3  -1   1     5661.07     6302.54    288.17 o
  -2  -1   1     2821.77     3212.88    129.08 o
  -1  -1   1    18579.86    22161.19    726.51 o
   1  -1   1    20273.24    22440.14    517.00 o
   2  -1   1     4441.17     5203.60     91.88 o
   3  -1   1     2122.77     2274.44     44.92 o
   4  -1   1      351.65      398.84     28.56 o
   5  -1   1       29.80       43.40      5.09 o
   6  -1   1      251.90      256.18     37.87 o
   7  -1   1      169.85      163.43     12.72 o
   8  -1   1      178.14      205.30     17.15 o
  -8   0   1      243.76      242.00     18.44 o
  -7   0   1      798.50      931.46     27.37 o
  -6   0   1     1775.16     2137.07     84.89 o
  -5   0   1     3438.16     3832.97    157.35 o
  -4   0   1     3828.84     4193.93    132.06 o
  -3   0   1     2792.83     3034.44    137.36 o
  -2   0   1      778.08      863.81     32.85 o
  -1   0   1     1703.12     2134.75     56.99 o
   2   0   1     7613.70     9878.32    198.76 o
   3   0   1     4815.42     5609.61    118.74 o
   4   0   1     3952.81     4679.03    130.31 o
   5   0   1     1952.23     2327.09     72.90 o
   6   0   1      874.26     1036.09     51.53 o
   7   0   1     1057.94     1220.23     37.33 o
   8   0   1      233.62      236.86     13.06 o
  -8   1   1      239.55      249.89     15.92 o
  -7   1   1      139.55      176.60     18.68 o
  -6   1   1       65.66       64.08      6.18 o
  -5   1   1        0.41        7.78      5.01 o
  -4   1   1      376.88      376.96     13.37 o
  -3   1   1     2946.91     3167.51     85.11 o
  -2   1   1     5114.62     5715.36    242.97 o
   0   1   1    19946.42     7857.83    274.87 o
   1   1   1    16642.52    17344.41    577.95 o
   2   1   1    14098.31    13765.04   3534.27 o
   3   1   1     3299.12     3667.43    428.52 o
   4   1   1      901.99      901.00     77.55 o
   5   1   1      605.94      613.75     36.63 o
   6   1   1       18.69       17.01      4.09 o
   7   1   1      110.04       99.84     20.93 o
   8   1   1      190.09      209.48     10.54 o
  -8   2   1       85.78       73.22      8.71 o
  -7   2   1      205.82      219.27     11.49 o
  -6   2   1      705.42      829.92     26.75 o
  -5   2   1     3045.97     3281.08    196.09 o
  -4   2   1     5053.13     5133.02    116.29 o
  -3   2   1    10794.53    11165.10    228.37 o
  -2   2   1     8373.66     7648.83    332.73 o
  -1   2   1      532.59      535.43     18.33 o
   0   2   1     1710.84     1661.95     98.41 o
   1   2   1      381.34      422.99     15.60 o
   2   2   1      852.35      899.05     27.62 o
   3   2   1     1753.56     1764.08     48.40 o
   4   2   1     3870.49     4093.75    112.80 o
   5   2   1     3934.72     4010.61    107.57 o
   6   2   1      966.77     1058.22     34.30 o
   7   2   1      919.89     1131.77     72.39 o
   8   2   1      229.52      236.21     34.16 o
  -7   3   1      293.63      314.01     26.96 o
  -6   3   1      348.35      341.30     25.58 o
  -5   3   1      363.11      370.30     33.58 o
  -4   3   1        0.44        9.54      6.05 o
  -3   3   1      652.80      592.98     17.71 o
  -2   3   1     1320.53     1230.22     38.83 o
  -1   3   1     3997.61     3509.90     90.76 o
   0   3   1    11048.99     9972.91    243.08 o
   1   3   1     4268.18     4092.34    105.48 o
   2   3   1     9700.78     9188.30    419.58 o
   3   3   1     9650.60     8011.48    199.29 o
   4   3   1     2844.22     2799.62     69.77 o
   5   3   1      499.39      529.54     42.88 o
   6   3   1       16.53       12.94     14.54 o
   7   3   1        0.13      -12.79     18.75 o
   8   3   1        8.58       11.92     14.97 o
  -7   4   1       59.01       41.01      8.87 o
  -6   4   1      186.67      191.97     10.83 o
  -5   4   1     1125.91     1232.56     33.72 o
  -4   4   1     1744.31     1807.45     44.47 o
  -3   4   1     2520.08     2311.63     59.53 o
  -2   4   1     3665.58     3450.52     88.39 o
  -1   4   1     4100.39     3644.78    124.50 o
   0   4   1     6460.23     5520.27    152.05 o
   1   4   1      800.92      693.11     48.55 o
   2   4   1      369.15      358.34     28.78 o
   3   4   1      924.17      906.46     28.49 o
   4   4   1      812.32      753.69     22.39 o
   5   4   1      972.63     1120.28     70.79 o
   6   4   1      469.27      483.46     35.90 o
   7   4   1      565.60      700.92     52.91 o
  -7   5   1      136.11      126.67     13.74 o
  -6   5   1      119.12      112.15      9.35 o
  -5   5   1      149.91      149.74     23.04 o
  -4   5   1      227.22      211.51     10.97 o
  -3   5   1      106.82      112.06     12.50 o
  -2   5   1      110.07      111.90      9.41 o
  -1   5   1     1071.44     1008.89     32.38 o
   0   5   1     4028.07     3716.66    103.85 o
   1   5   1     3871.03     3547.24     93.25 o
   2   5   1     2012.31     1964.86     64.90 o
   3   5   1     1828.59     1839.93     54.16 o
   4   5   1     2072.12     1872.37     52.18 o
   5   5   1     1021.78     1118.10     72.10 o
   6   5   1      332.84      268.91     30.96 o
   7   5   1       32.05       36.19     19.33 o
  -6   6   1       18.52        4.78     19.55 o
  -5   6   1      128.13      114.91      8.82 o
  -4   6   1      518.42      528.10     30.45 o
  -3   6   1     1377.08     1373.65     42.32 o
  -2   6   1     1664.35     1716.84    121.96 o
  -1   6   1     1377.27     1387.19     46.39 o
   0   6   1     1379.08     1410.46     45.26 o
   1   6   1      872.80      863.03     29.12 o
   2   6   1      535.28      542.91     36.99 o
   3   6   1      108.28      108.03      8.22 o
   4   6   1       98.62      101.46      8.14 o
   6   6   1      324.86      304.09     32.42 o
  -5   7   1      140.44      130.08      9.83 o
  -4   7   1       83.16       99.18     11.99 o
  -3   7   1       34.09       58.41     19.77 o
  -2   7   1       15.87       34.81      7.08 o
  -1   7   1       17.54       63.58     15.70 o
   0   7   1       66.18      123.95     32.63 o
   1   7   1      497.65      516.69     19.83 o
   2   7   1      866.05      941.94     31.90 o
   3   7   1      943.26     1047.48     37.58 o
   4   7   1      669.93      737.84     30.38 o
   5   7   1      244.60      212.08     10.61 o
   6   7   1       77.25       59.31     22.97 o
  -4   8   1       53.90       36.52      6.95 o
  -3   8   1      116.72      110.51     22.75 o
  -2   8   1      194.82      199.95     13.16 o
  -1   8   1      363.51      379.62     35.32 o
   0   8   1      744.68      836.17     33.95 o
   1   8   1      365.58      430.43     18.58 o
   2   8   1       85.83      148.93     27.69 o
   3   8   1       44.01       53.63      7.39 o
   4   8   1        0.06       27.91      8.14 o
  -3   9   1       42.43       28.35     13.81 o
  -2   9   1       23.60       12.48      8.91 o
  -1   9   1        0.96       24.90     10.32 o
   0   9   1       19.19       45.01      7.64 o
   1   9   1       61.05       90.28     12.42 o
   2   9   1       58.00       82.69      9.27 o
   3   9   1      106.05      105.99     11.99 o
   0  10   1       68.46       63.69     12.44 o
  -3  -9   2       23.54       15.05      7.26 o
  -2  -9   2      138.72      157.82     13.03 o
  -1  -9   2      209.69      254.26     22.17 o
   0  -9   2      123.59      128.31     19.62 o
   1  -9   2      118.63      122.39     17.52 o
   2  -9   2       92.35       75.23      8.40 o
   3  -9   2       52.18       53.64     14.10 o
  -4  -8   2      210.65      182.57     15.26 o
  -3  -8   2      235.68      266.15     25.15 o
  -2  -8   2       72.05       79.66      9.80 o
  -1  -8   2      106.25      133.65     10.47 o
   0  -8   2       71.15       75.91      9.75 o
   1  -8   2        5.04        3.66      6.95 o
   2  -8   2       13.02       18.08      6.27 o
   3  -8   2       58.49       48.65      8.87 o
   4  -8   2       95.30      101.80     10.84 o
  -5  -7   2        5.07        8.87     16.86 o
  -4  -7   2        7.33       11.24     12.94 o
  -3  -7   2       39.89       36.84      7.49 o
  -2  -7   2       40.33       31.15      6.78 o
  -1  -7   2      496.57      560.30     23.02 o
   0  -7   2      650.91      716.19     28.82 o
   1  -7   2      848.43      857.47     32.34 o
   2  -7   2      663.00      718.59     30.36 o
   3  -7   2      364.41      392.75     20.51 o
   4  -7   2       84.76       89.07     19.26 o
   5  -7   2       33.98       19.08      6.28 o
  -6  -6   2      207.63      173.70     26.02 o
  -5  -6   2      520.01      512.54     36.63 o
  -4  -6   2      697.40      691.47     27.91 o
  -3  -6   2     1509.29     1664.34     62.94 o
  -2  -6   2     1582.68     1670.02    103.79 o
  -1  -6   2     1097.41     1102.25     36.23 o
   0  -6   2      401.68      431.62     20.83 o
   1  -6   2       14.17       17.97      7.39 o
   2  -6   2       38.79       36.92      8.97 o
   3  -6   2       29.52       13.46     27.18 o
   4  -6   2      126.92      134.27     15.55 o
   5  -6   2      145.38      145.15     10.68 o
   6  -6   2      155.23      170.85     28.49 o
  -7  -5   2      157.60      200.60     29.51 o
  -6  -5   2      375.91      390.73     34.45 o
  -5  -5   2      476.59      529.69     34.74 o
  -4  -5   2      559.35      570.83     35.61 o
  -3  -5   2       40.26       38.04      4.52 o
  -2  -5   2      450.37      414.35     15.78 o
  -1  -5   2     1722.85     1667.19     61.41 o
   0  -5   2     1173.26     1121.85     35.68 o
   1  -5   2     1931.52     1874.79     51.24 o
   2  -5   2     1843.83     1745.21    101.10 o
   3  -5   2     2442.69     2522.10     59.04 o
   4  -5   2     1128.47     1174.82     37.36 o
   5  -5   2      353.00      365.40     14.71 o
   6  -5   2       91.46       79.40      8.04 o
   7  -5   2        9.38        4.31      7.78 o
  -7  -4   2        3.48        0.44     15.99 o
  -6  -4   2      137.91      130.68     22.24 o
  -5  -4   2      899.02      888.44     62.36 o
  -4  -4   2     2698.27     2851.22    116.00 o
  -3  -4   2     3572.07     3455.41     77.61 o
  -2  -4   2     5306.78     5354.41    147.54 o
  -1  -4   2     5932.16     5679.31    141.36 o
   0  -4   2     3379.12     3151.12    171.67 o
   1  -4   2     1920.81     1847.03     84.24 o
   2  -4   2      955.20      941.65     71.01 o
   3  -4   2       17.79       24.76      5.05 o
   4  -4   2      214.75      216.17     13.37 o
   5  -4   2      255.64      262.96     11.97 o
   6  -4   2      300.24      345.06     15.06 o
   7  -4   2      187.75      200.31     16.46 o
  -7  -3   2      565.70      599.32     45.35 o
  -6  -3   2     1169.76     1390.65     68.75 o
  -5  -3   2      836.75      929.28     58.58 o
  -4  -3   2     1114.90     1089.32     61.05 o
  -3  -3   2      898.62      948.76     45.93 o
  -2  -3   2      283.95      269.60     10.54 o
  -1  -3   2      437.30      465.91     15.97 o
   0  -3   2     1666.30     1562.96     44.91 o
   1  -3   2     5944.36     5611.15    136.53 o
   2  -3   2     4877.17     4610.04    180.17 o
   3  -3   2     3880.36     3943.09     81.63 o
   4  -3   2     2810.80     2984.95    159.90 o
   5  -3   2      828.74      928.13     31.83 o
   6  -3   2      473.38      490.20     30.16 o
   7  -3   2      248.70      253.79     17.84 o
   8  -3   2       13.95       -1.89     10.61 o
  -8  -2   2       34.09       47.10     18.46 o
  -7  -2   2        2.75       15.99     12.79 o
  -6  -2   2      123.18      106.11     16.72 o
  -5  -2   2      197.39      213.97     20.93 o
  -4  -2   2     1485.75     1537.17     68.32 o
  -3  -2   2     3484.57     3479.90    136.20 o
  -2  -2   2     6235.06     6090.29    214.70 o
  -1  -2   2    30670.89    31569.77    875.72 o
   0  -2   2    25090.59    26598.02    626.57 o
   1  -2   2     1818.23     2000.94     70.21 o
   2  -2   2     3496.96     3740.47    112.94 o
   3  -2   2      246.78      237.39     12.14 o
   4  -2   2       67.85       88.84     14.03 o
   5  -2   2       36.91       34.06      6.36 o
   6  -2   2      359.41      389.33     18.50 o
   7  -2   2      582.67      757.57     45.13 o
   8  -2   2      169.71      192.69     15.19 o
  -8  -1   2      278.95      211.79     26.31 o
  -7  -1   2      424.37      463.26     46.22 o
  -6  -1   2     1527.30     1510.31     81.91 o
  -5  -1   2     3628.87     3873.67    266.52 o
  -4  -1   2     4784.50     4991.65    104.22 o
  -3  -1   2     4618.84     4801.85    268.91 o
  -2  -1   2      691.66      736.90     32.27 o
  -1  -1   2       13.74       27.46      4.36 o
   0  -1   2      341.57      384.45     20.71 o
   1  -1   2     1516.61     1839.90     77.99 o
   2  -1   2     7841.11     8414.80    144.15 o
   3  -1   2     4621.09     5091.04     92.45 o
   4  -1   2     6892.04     7669.27    240.86 o
   5  -1   2     3324.92     3966.18     87.11 o
   6  -1   2     1193.33     1368.96     57.71 o
   7  -1   2      481.66      515.65     43.54 o
   8  -1   2       92.24       82.89      9.38 o
  -8   0   2      168.00      162.10     22.24 o
  -7   0   2      266.17      271.68     11.77 o
  -6   0   2       36.69       25.97      5.14 o
  -5   0   2      109.29      111.25      6.39 o
  -4   0   2     1153.51     1106.46     25.04 o
  -3   0   2     6445.47     6868.76    199.00 o
  -2   0   2     1390.71     1546.59     55.53 o
  -1   0   2     6347.47     6978.73    248.20 o
   1   0   2    15543.35    15846.16    862.93 o
   2   0   2    28419.55    33453.97    898.97 o
   3   0   2     5753.39     6753.37    140.95 o
   4   0   2      476.30      531.61     18.23 o
   5   0   2       12.99       16.28      4.71 o
   6   0   2       16.08       15.57      5.71 o
   7   0   2      144.65      150.15      9.68 o
   8   0   2      112.67      110.44      9.92 o
  -8   1   2      136.88      113.38     14.68 o
  -7   1   2      432.40      504.95     51.68 o
  -6   1   2     1398.26     1605.84     50.51 o
  -5   1   2     2589.22     2781.33    162.29 o
  -4   1   2     2845.26     2820.88    131.33 o
  -3   1   2     4412.71     4486.45    114.18 o
  -2   1   2     5464.73     5698.41    121.49 o
  -1   1   2     8005.68     8192.96    205.52 o
   0   1   2       81.17      116.54      9.25 o
   1   1   2       33.36       46.03      6.79 o
   2   1   2     3822.26     3657.70    385.06 o
   3   1   2     5002.22     5138.67    888.65 o
   4   1   2     2872.70     3232.65    366.31 o
   5   1   2     1403.12     1602.05    189.84 o
   6   1   2     1486.76     1658.84    185.62 o
   7   1   2      966.30     1048.10     76.10 o
   8   1   2      273.68      263.81     23.77 o
  -8   2   2      162.84      163.31     18.68 o
  -7   2   2      128.58      131.03      8.72 o
  -6   2   2      115.93       94.08     10.97 o
  -5   2   2       47.52       46.38      6.61 o
  -4   2   2        7.32       12.39      4.68 o
  -3   2   2     1092.27     1099.99     40.41 o
  -2   2   2     3704.55     3765.49    101.57 o
  -1   2   2    16520.40    15991.63    383.47 o
   0   2   2    13872.61    14636.54    357.48 o
   1   2   2     1386.33     1512.57     46.68 o
   2   2   2     4199.79     4029.36    110.62 o
   3   2   2     5592.31     5756.66    261.50 o
   4   2   2     4751.32     5262.21    301.55 o
   5   2   2      826.22      835.98     23.50 o
   6   2   2        0.45        2.89      4.27 o
   7   2   2       59.51       34.16      5.23 o
   8   2   2      104.83       86.34     21.51 o
  -7   3   2       58.81       51.02      6.62 o
  -6   3   2      419.55      451.79     20.28 o
  -5   3   2     1762.94     1814.03     46.08 o
  -4   3   2     4736.98     4807.54    123.85 o
  -3   3   2     5547.38     5203.87    114.93 o
  -2   3   2     1806.02     1770.04     52.94 o
  -1   3   2     3165.47     3172.89     89.52 o
   0   3   2     1602.83     1576.26     44.00 o
   1   3   2       32.33       40.07      6.90 o
   2   3   2      142.92      180.97     15.55 o
   3   3   2     1490.67     1362.16     42.74 o
   4   3   2     3024.26     3076.97     81.98 o
   5   3   2     2118.82     2354.38     56.54 o
   6   3   2     1245.39     1287.74     31.25 o
   7   3   2      625.08      605.86     54.22 o
   8   3   2      176.34      185.33     34.45 o
  -7   4   2      239.32      247.20     16.35 o
  -6   4   2      236.80      216.75     21.00 o
  -5   4   2      220.97      219.57     11.87 o
  -4   4   2        7.22       14.12      9.81 o
  -3   4   2      122.60      127.40     11.14 o
  -2   4   2      325.35      324.63     16.35 o
  -1   4   2     2026.57     1901.06     52.27 o
   0   4   2     5452.63     4950.06    170.14 o
   1   4   2     5612.95     5403.64    137.59 o
   2   4   2     7991.50     7534.45    186.37 o
   3   4   2     2860.38     2744.24    103.35 o
   4   4   2     1421.47     1360.85     40.41 o
   5   4   2      775.95      789.59     24.57 o
   6   4   2      111.42       97.68     21.80 o
   7   4   2       68.79       59.02     20.06 o
  -7   5   2       19.99        5.09     10.61 o
  -6   5   2      131.54      109.96      9.64 o
  -5   5   2      314.00      304.26     14.10 o
  -4   5   2      668.79      681.60     21.61 o
  -3   5   2     1870.18     1712.33     48.20 o
  -2   5   2     2894.35     2872.93     82.31 o
  -1   5   2     3458.26     3235.80    120.58 o
   0   5   2     2951.02     2773.34     73.82 o
   1   5   2      182.74      150.95     14.46 o
   2   5   2       35.79       39.54      7.41 o
   3   5   2      150.62      149.57     12.21 o
   4   5   2      142.55      131.55      8.43 o
   5   5   2      253.95      245.95     10.18 o
   6   5   2      347.15      348.14     33.87 o
   7   5   2      484.55      468.64     50.29 o
  -6   6   2      102.59       89.28      9.53 o
  -5   6   2      209.28      189.81     23.84 o
  -4   6   2      172.57      162.23     10.51 o
  -3   6   2       76.71       67.63     10.83 o
  -2   6   2       20.17       14.97     16.13 o
  -1   6   2      470.35      468.70     25.75 o
   0   6   2     1665.40     1601.38     92.81 o
   1   6   2      823.18      865.81     45.28 o
   2   6   2     1576.02     1616.40     48.68 o
   3   6   2     1311.93     1376.49     44.85 o
   4   6   2     1063.76     1091.79     37.65 o
   5   6   2      581.12      578.53     21.37 o
   6   6   2      132.56       92.30     22.97 o
  -5   7   2       80.00       62.07     11.85 o
  -4   7   2      290.31      310.80     14.84 o
  -3   7   2      422.21      442.36     21.37 o
  -2   7   2      503.08      524.79     40.63 o
  -1   7   2      802.63      839.61     39.17 o
   0   7   2      955.25     1019.37     36.61 o
   1   7   2      603.59      685.44     28.08 o
   2   7   2      402.49      450.39     20.13 o
   3   7   2       26.36       61.37     19.19 o
   4   7   2       18.26       49.86      8.29 o
   5   7   2      138.64      119.63      9.30 o
   6   7   2      122.23       71.37     24.57 o
  -4   8   2       74.61       84.92      9.87 o
  -3   8   2       57.38       54.33     10.48 o
  -2   8   2        8.81        6.61      8.02 o
  -1   8   2        5.61       14.25      7.82 o
   0   8   2       39.19       46.95     14.61 o
   1   8   2      166.71      196.08     17.81 o
   2   8   2      540.13      607.64     28.64 o
   3   8   2      456.20      507.30     23.46 o
   4   8   2      363.35      417.47     21.51 o
  -3   9   2       57.27       37.94     11.77 o
  -2   9   2       85.17       83.06     12.43 o
  -1   9   2      215.28      256.89     33.07 o
   0   9   2      245.40      258.34     17.26 o
   1   9   2      154.99      167.04     14.45 o
   2   9   2       82.97      103.08     29.94 o
   3   9   2       38.24       32.97      7.10 o
   4   9   2       16.44       17.30      8.87 o
   0  10   2        2.39       15.55      8.88 o
  -2  -9   3      104.30       88.36     27.18 o
  -1  -9   3       15.37       34.35     17.66 o
   0  -9   3        0.07       -1.22      6.53 o
   1  -9   3       10.59        9.34      8.13 o
   2  -9   3       24.16       18.59      8.34 o
  -4  -8   3        2.98       12.33      6.20 o
  -3  -8   3       49.31       29.08      6.91 o
  -2  -8   3      218.22      248.70     29.07 o
  -1  -8   3      238.16      273.54     15.42 o
   0  -8   3      252.64      286.66     43.90 o
   1  -8   3      280.22      307.41     18.45 o
   2  -8   3      281.17      320.90     18.93 o
   3  -8   3      166.50      160.63      9.68 o
   4  -8   3       57.77       46.66      7.85 o
  -5  -7   3      345.21      334.91     33.87 o
  -4  -7   3      544.64      564.28     44.19 o
  -3  -7   3      309.02      349.00     29.00 o
  -2  -7   3      419.49      451.66     32.85 o
  -1  -7   3      467.71      511.55     20.25 o
   0  -7   3      232.87      249.20     13.76 o
   1  -7   3       50.45       37.37      5.73 o
   2  -7   3        3.11        0.55      5.11 o
   3  -7   3      142.96      142.70      9.52 o
   4  -7   3      119.18      100.48     11.99 o
   5  -7   3       81.14       70.08      7.86 o
  -6  -6   3       86.14       67.88     17.30 o
  -5  -6   3       72.90       52.62     16.13 o
  -4  -6   3        1.52       -0.52      3.39 o
  -3  -6   3       25.76       17.75      4.14 o
  -2  -6   3      104.12       96.11      8.05 o
  -1  -6   3      493.05      488.37     48.48 o
   0  -6   3      717.24      722.97     26.45 o
   1  -6   3     1361.20     1409.14     58.22 o
   2  -6   3     1343.31     1406.09     46.63 o
   3  -6   3      493.64      543.37     19.54 o
   4  -6   3      349.78      353.65     14.29 o
   5  -6   3      107.40      111.80      9.67 o
   6  -6   3       37.75       31.25      6.34 o
  -7  -5   3       43.87       29.51     15.26 o
  -6  -5   3      123.77      114.98     20.50 o
  -5  -5   3      282.13      284.18     25.15 o
  -4  -5   3      973.68      979.29     51.17 o
  -3  -5   3     2111.57     2069.23     53.86 o
  -2  -5   3     2896.89     2936.71     80.53 o
  -1  -5   3     2809.08     2934.36     82.11 o
   0  -5   3      520.49      547.09     20.38 o
   1  -5   3      126.85      113.47      9.06 o
   2  -5   3       58.66       59.70     21.59 o
   3  -5   3        2.38        7.07      6.18 o
   4  -5   3      114.72      103.02      8.14 o
   5  -5   3      184.22      196.54     12.12 o
   6  -5   3      302.29      311.92     15.73 o
   7  -5   3      151.36      136.77     36.70 o
  -7  -4   3      242.16      225.45     24.86 o
  -6  -4   3      587.47      615.45     48.55 o
  -5  -4   3     1069.46     1123.92     61.92 o
  -4  -4   3      290.56      255.25     24.42 o
  -3  -4   3       16.66       13.33      6.25 o
  -2  -4   3      321.97      279.71     13.01 o
  -1  -4   3     2541.79     2574.07     69.43 o
   0  -4   3      861.26      778.22     24.66 o
   1  -4   3     1060.85     1056.34     38.59 o
   2  -4   3     3050.14     3070.97     77.48 o
   3  -4   3     2940.21     3016.78     67.68 o
   4  -4   3     2085.42     2200.58     88.67 o
   5  -4   3      546.72      570.64     28.56 o
   6  -4   3      209.27      212.16     21.22 o
   7  -4   3       29.06       32.24      9.97 o
  -7  -3   3        0.65        6.83     14.10 o
  -6  -3   3      218.10      210.77     22.82 o
  -5  -3   3     1175.12     1164.91     59.45 o
  -4  -3   3     2320.22     2439.13    102.48 o
  -3  -3   3     2327.96     2292.40    137.95 o
  -2  -3   3     3642.24     3507.02     74.50 o
  -1  -3   3    10246.41    10383.60    206.78 o
   0  -3   3     8006.88     8194.94    209.40 o
   1  -3   3     6102.73     6220.75    154.88 o
   2  -3   3      556.58      557.41     31.62 o
   3  -3   3       96.44       89.64      6.53 o
   4  -3   3      118.68      107.04      8.87 o
   5  -3   3      157.29      165.88     14.68 o
   6  -3   3      242.31      245.73     15.92 o
   7  -3   3      206.72      215.21     31.40 o
  -7  -2   3      632.08      652.37     54.22 o
  -6  -2   3     1168.38     1220.00     68.32 o
  -5  -2   3     1605.77     1833.27     95.06 o
  -4  -2   3     1793.20     1965.26     90.12 o
  -3  -2   3     1476.78     1409.94     30.69 o
  -2  -2   3     1764.06     1736.31     77.19 o
  -1  -2   3      160.31      187.44      9.26 o
   0  -2   3     2531.90     2577.94     57.71 o
   1  -2   3     8275.35     8884.27    220.47 o
   2  -2   3     5709.87     6043.58    257.58 o
   3  -2   3     2611.24     2690.20     62.06 o
   4  -2   3     2181.11     2474.24     74.17 o
   5  -2   3     1009.48     1221.37     56.11 o
   6  -2   3     1194.30     1465.56     51.08 o
   7  -2   3      354.83      385.12     34.01 o
   8  -2   3       34.30       15.70      9.88 o
  -8  -1   3       55.16       39.39     16.43 o
  -7  -1   3       21.56       15.41      8.58 o
  -6  -1   3        0.09        1.60     12.36 o
  -5  -1   3       58.39       62.77      7.85 o
  -4  -1   3     1679.27     1545.96     69.12 o
  -3  -1   3     4509.91     4377.79    198.63 o
  -2  -1   3    12734.91    12433.77    728.69 o
  -1  -1   3    15347.78    14748.41    466.60 o
   0  -1   3     3114.81     3157.18     99.21 o
   1  -1   3     9588.20    10506.62    337.89 o
   2  -1   3     5355.03     5753.54    124.57 o
   3  -1   3     1715.54     1804.31     44.62 o
   4  -1   3      440.43      469.57     26.89 o
   5  -1   3       46.34       32.27      6.06 o
   6  -1   3      387.14      381.33     15.75 o
   7  -1   3      309.26      322.74     14.81 o
   8  -1   3      160.61      189.39     13.03 o
  -7   0   3      318.12      346.31     14.68 o
  -6   0   3     1704.35     1951.22     79.66 o
  -5   0   3     3867.05     4020.00     88.15 o
  -4   0   3     4821.03     5060.57     94.76 o
  -3   0   3     3818.53     3921.05    137.44 o
  -2   0   3      948.01     1083.53     93.39 o
  -1   0   3      170.06      183.15      9.59 o
   0   0   3       43.86       37.06      7.93 o
   1   0   3     1168.72     1243.40     66.43 o
   2   0   3     7102.26     7445.68    191.82 o
   3   0   3     9179.20    10226.91    600.04 o
   4   0   3     8963.75    10614.97    318.63 o
   5   0   3     1735.68     1959.57    113.31 o
   6   0   3      998.07     1161.00     33.68 o
   7   0   3      547.69      616.06     22.88 o
   8   0   3       98.87       84.38      9.50 o
  -8   1   3      201.92      194.49     18.32 o
  -7   1   3      201.08      193.76     10.57 o
  -6   1   3       59.89       50.88      6.71 o
  -5   1   3       10.38       13.09      5.02 o
  -4   1   3      873.97      884.50     25.36 o
  -3   1   3      922.17      930.68     25.98 o
  -2   1   3     4156.03     4111.73    155.97 o
  -1   1   3    22690.49    23364.32    577.40 o
   0   1   3    15687.60    17209.52    429.25 o
   1   1   3    13508.28    12250.84    323.01 o
   2   1   3    14981.97    11723.74    523.73 o
   3   1   3     3805.39     3493.21    654.99 o
   4   1   3     1770.61     1957.37    290.72 o
   5   1   3       60.99       58.46     15.84 o
   6   1   3        0.14       -3.45      5.14 o
   7   1   3       59.43       48.42     11.27 o
   8   1   3       92.79       87.81      8.37 o
  -7   2   3      187.98      175.85     13.08 o
  -6   2   3      608.30      701.19     35.61 o
  -5   2   3     1942.54     1987.82     65.63 o
  -4   2   3     3163.47     3093.95     70.30 o
  -3   2   3     6484.81     6413.17    136.74 o
  -2   2   3     5283.19     5198.55    134.38 o
  -1   2   3     9131.52     9418.74    247.46 o
   0   2   3     1739.62     1987.94     63.21 o
   1   2   3        9.43       18.17      6.83 o
   2   2   3     2404.89     2404.82     73.84 o
   3   2   3      670.83      619.07     29.36 o
   4   2   3     3366.58     3569.30    356.78 o
   5   2   3     1995.03     2066.31    225.09 o
   6   2   3     1790.90     1876.98    107.57 o
   7   2   3     1062.94     1151.22     55.31 o
   8   2   3      197.69      180.68     21.37 o
  -7   3   3      143.87      153.98     19.84 o
  -6   3   3      212.25      211.15     11.18 o
  -5   3   3      226.01      200.74     10.56 o
  -4   3   3       39.14       43.83      9.45 o
  -3   3   3      270.62      247.25     10.12 o
  -2   3   3     1646.13     1573.12     45.53 o
  -1   3   3     6669.68     6410.19    171.17 o
   0   3   3     5694.26     5385.92    163.02 o
   1   3   3     5027.32     4515.74    183.52 o
   2   3   3     5998.62     6468.20    170.07 o
   3   3   3     3923.21     3616.39     99.72 o
   4   3   3     3609.77     3641.25    104.37 o
   5   3   3      653.92      650.34     21.66 o
   6   3   3       77.54       55.38      5.38 o
   7   3   3       16.07       16.43      3.63 o
   8   3   3       39.15       64.39     23.98 o
  -7   4   3       47.70       30.60      8.23 o
  -6   4   3      223.13      197.44     24.49 o
  -5   4   3      869.06      847.45     29.73 o
  -4   4   3     1579.80     1471.94     37.66 o
  -3   4   3     3136.89     3051.89     79.50 o
  -2   4   3     1867.60     1740.61     48.57 o
  -1   4   3     3094.79     2876.58     77.95 o
   0   4   3     1470.55     1360.25     40.48 o
   1   4   3     1726.18     1746.65     55.66 o
   2   4   3       11.20       12.76      6.56 o
   3   4   3      220.75      192.31     10.47 o
   4   4   3     1692.01     1602.59     49.13 o
   5   4   3      946.61     1065.92     36.34 o
   6   4   3      846.27      951.96     27.62 o
   7   4   3      492.66      456.43     40.85 o
  -6   5   3      242.13      267.66     25.58 o
  -5   5   3      135.08      130.74      9.64 o
  -4   5   3       30.02       29.83      6.49 o
  -3   5   3        2.06        3.80      6.88 o
  -2   5   3       15.08       19.14      6.99 o
  -1   5   3     1026.44      970.13     32.51 o
   0   5   3     1808.94     1663.11     80.89 o
   1   5   3     4119.88     4033.68    110.39 o
   2   5   3     3747.20     3810.28    101.81 o
   3   5   3     2622.76     2783.34     76.90 o
   4   5   3     1105.56     1131.19     37.07 o
   5   5   3      348.64      332.00     15.41 o
   6   5   3      232.79      201.61      8.43 o
   7   5   3      116.19       63.96     23.40 o
  -6   6   3       50.96       39.55     10.96 o
  -5   6   3      189.61      170.96     10.16 o
  -4   6   3      337.53      293.37     13.89 o
  -3   6   3      768.49      779.14     29.35 o
  -2   6   3     1097.49     1141.99     37.57 o
  -1   6   3     2441.05     2424.30     74.53 o
   0   6   3     1553.29     1524.27     70.72 o
   1   6   3      289.12      277.67     16.30 o
   2   6   3       69.95       81.04     10.30 o
   3   6   3       53.70       38.81      8.87 o
   4   6   3       11.29       15.12      6.98 o
   5   6   3       44.13       32.85      4.80 o
   6   6   3      247.00      219.06      9.01 o
  -5   7   3      159.78      169.87     35.03 o
  -4   7   3      182.71      167.54     11.66 o
  -3   7   3       42.41       33.42      6.98 o
  -2   7   3        0.62        8.69      8.01 o
  -1   7   3      155.76      139.69     12.62 o
   0   7   3      154.51      140.98     12.93 o
   1   7   3      381.69      395.19     19.45 o
   2   7   3      408.09      418.54     19.89 o
   3   7   3      945.59      977.76     37.56 o
   4   7   3      716.59      774.18     32.71 o
   5   7   3      327.65      319.94     17.44 o
  -4   8   3       94.23       75.54     11.77 o
  -3   8   3      197.69      194.30     14.86 o
  -2   8   3      217.12      220.23     16.05 o
  -1   8   3      242.30      257.50     19.91 o
   0   8   3      414.39      442.97     23.62 o
   1   8   3      331.10      354.60     17.84 o
   2   8   3      204.08      224.62     36.63 o
   3   8   3       32.00       33.17     13.95 o
   4   8   3        5.45        9.88      7.27 o
   5   8   3       24.39       30.82      9.01 o
  -3   9   3       38.58       16.72     13.23 o
  -2   9   3       27.91       19.71     10.34 o
  -1   9   3        3.27       -8.09      8.09 o
   0   9   3        9.36       10.26      7.24 o
   1   9   3      100.79       81.89     10.45 o
   2   9   3      111.58      100.30     18.61 o
   3   9   3      181.80      194.71     14.59 o
   4   9   3      113.81      108.73     11.48 o
  -2  -9   4       61.89       42.82     14.39 o
  -1  -9   4      128.49      135.11     13.66 o
   0  -9   4      113.79      120.64     18.68 o
   1  -9   4      106.97      106.43     13.10 o
   2  -9   4       61.33      106.18     15.43 o
  -4  -8   4      180.98      189.11     22.82 o
  -3  -8   4      276.85      290.10     29.94 o
  -2  -8   4      137.57      137.66      9.59 o
  -1  -8   4       43.01       34.83      7.53 o
   0  -8   4        3.08       -0.09      9.74 o
   1  -8   4        5.04       10.18      7.22 o
   2  -8   4       14.55       14.11      6.31 o
   3  -8   4       27.28       20.73     11.92 o
   4  -8   4       53.98       60.47     12.36 o
  -5  -7   4       27.79       14.97     10.32 o
  -4  -7   4        1.75       -3.32      3.97 o
  -3  -7   4      145.59      121.91     19.48 o
  -2  -7   4      291.00      295.04     14.59 o
  -1  -7   4      304.33      321.17     17.84 o
   0  -7   4      297.80      304.69     16.80 o
   1  -7   4      506.46      575.76     25.36 o
   2  -7   4      546.24      659.49     37.28 o
   3  -7   4      392.71      415.91     25.07 o
   4  -7   4       76.77       81.69     10.83 o
   5  -7   4       19.84       14.25     11.77 o
  -6  -6   4      207.33      194.05     29.22 o
  -5  -6   4      397.42      412.97     39.54 o
  -4  -6   4      524.61      498.00     21.51 o
  -3  -6   4      748.80      811.63     25.16 o
  -2  -6   4     1298.34     1445.67     57.56 o
  -1  -6   4     1104.99     1136.66     35.55 o
   0  -6   4      621.99      648.34     66.43 o
   1  -6   4      100.29       93.18      9.38 o
   2  -6   4       17.16       12.06      7.16 o
   3  -6   4      165.79      175.09      8.97 o
   4  -6   4      122.94      111.29     16.43 o
   5  -6   4      126.79      140.64     11.56 o
   6  -6   4      129.91      138.00     15.28 o
  -6  -5   4      188.97      146.96     20.64 o
  -5  -5   4      183.30      153.64     22.82 o
  -4  -5   4      273.81      234.61     22.97 o
  -3  -5   4      142.21      126.22      6.80 o
  -2  -5   4      154.42      132.42      8.96 o
  -1  -5   4      950.44      898.29     24.70 o
   0  -5   4     1893.26     2026.31     67.88 o
   1  -5   4     2073.75     2306.89     70.34 o
   2  -5   4     1062.90     1174.64     63.59 o
   3  -5   4     1219.93     1325.44     77.11 o
   4  -5   4      588.53      620.83     21.37 o
   5  -5   4      299.37      323.94     13.12 o
   6  -5   4      125.22      106.55     14.79 o
  -7  -4   4        7.89       17.73     14.54 o
  -6  -4   4       82.37       68.03     17.59 o
  -5  -4   4      339.05      348.57     30.38 o
  -4  -4   4     1251.35     1272.18     64.25 o
  -3  -4   4     2134.16     2047.84     47.31 o
  -2  -4   4     4074.38     4069.35     84.58 o
  -1  -4   4     4258.52     4241.98     94.41 o
   0  -4   4     1928.25     1922.06     47.78 o
   1  -4   4     1068.59     1105.27     39.54 o
   2  -4   4      731.39      725.26     20.19 o
   3  -4   4       20.50       20.29      6.40 o
   4  -4   4       58.42       56.81      6.54 o
   5  -4   4      232.82      217.67     14.25 o
   6  -4   4      437.13      459.62     26.76 o
   7  -4   4      153.60      181.26     17.05 o
  -7  -3   4      400.86      372.70     46.08 o
  -6  -3   4     1002.13     1123.77     69.77 o
  -5  -3   4     1142.50     1184.39     56.98 o
  -4  -3   4      610.35      612.54     41.28 o
  -3  -3   4      201.08      199.31     23.26 o
  -2  -3   4       44.56       35.67      5.67 o
  -1  -3   4       21.53       20.74      4.49 o
   0  -3   4      517.14      493.84     15.53 o
   1  -3   4     4491.56     4389.38    325.68 o
   2  -3   4     4550.52     4752.88    137.07 o
   3  -3   4     4007.44     4293.00    166.22 o
   4  -3   4     1932.94     2118.31    171.23 o
   5  -3   4      656.92      769.52     30.41 o
   6  -3   4      352.66      380.98     22.46 o
   7  -3   4       89.12       78.35     16.28 o
  -7  -2   4        0.72       -1.74     12.50 o
  -6  -2   4      149.76      133.59     17.44 o
  -5  -2   4      700.19      674.90     40.12 o
  -4  -2   4     1599.44     1517.05    131.04 o
  -3  -2   4     2494.66     2432.09     53.35 o
  -2  -2   4     3790.31     3451.26     91.94 o
  -1  -2   4    10417.05    10473.65    205.04 o
   0  -2   4     6493.77     6424.14    218.47 o
   1  -2   4     8855.85     8853.64    218.40 o
   2  -2   4     3449.19     3678.99    160.62 o
   3  -2   4      354.11      377.22     18.54 o
   4  -2   4       17.01       12.32      5.37 o
   5  -2   4       13.80       15.59      9.38 o
   6  -2   4      229.41      220.24     18.82 o
   7  -2   4      230.51      226.21     15.70 o
   8  -2   4      172.73      185.96     16.88 o
  -7  -1   4      446.66      433.17     40.12 o
  -6  -1   4     1192.00     1247.94     88.38 o
  -5  -1   4     1671.04     1712.68     45.21 o
  -4  -1   4     2834.17     2829.52     54.75 o
  -3  -1   4     2818.89     2764.26     56.51 o
  -2  -1   4     1956.70     1850.38     61.78 o
  -1  -1   4       20.59       25.52      5.61 o
   0  -1   4      298.26      293.41     11.61 o
   1  -1   4     2910.40     3093.95     96.08 o
   2  -1   4     3795.44     3710.88     82.38 o
   3  -1   4     4888.13     5276.05    215.20 o
   4  -1   4     3010.23     3380.14    156.84 o
   5  -1   4     1782.76     1967.32     46.78 o
   6  -1   4     1569.34     1716.03     45.61 o
   7  -1   4      345.65      357.81     15.91 o
   8  -1   4       67.27       54.68      7.85 o
  -7   0   4       66.69       54.95      6.25 o
  -6   0   4       45.41       62.54      7.23 o
  -5   0   4       23.51       34.01     23.84 o
  -4   0   4      783.92      746.04     25.50 o
  -3   0   4     3605.83     3535.18    262.74 o
  -2   0   4     6832.03     6768.95    150.30 o
  -1   0   4    19522.14    18225.73    442.33 o
   0   0   4     1668.55     1522.29    128.86 o
   1   0   4     3518.71     3118.10    135.18 o
   2   0   4     4439.87     4217.26    190.57 o
   3   0   4     6243.39     6424.84    339.70 o
   4   0   4     1063.12     1161.42    104.59 o
   5   0   4        9.53        9.01      7.85 o
   6   0   4      189.17      162.78     13.52 o
   7   0   4      142.98      148.87     11.23 o
   8   0   4       94.84       96.83     11.46 o
  -7   1   4      205.05      198.75     12.28 o
  -6   1   4     1254.02     1416.55     38.92 o
  -5   1   4     2329.88     2359.15     55.25 o
  -4   1   4     4742.07     4715.97    137.29 o
  -3   1   4     1585.37     1519.19     39.88 o
  -2   1   4     1751.72     1846.19     49.45 o
  -1   1   4      973.09     1075.95     53.49 o
   0   1   4      653.67      667.78     27.47 o
   1   1   4      443.10      472.83     24.79 o
   2   1   4     1346.42     1152.82     59.23 o
   3   1   4     6601.30     6139.77    459.34 o
   4   1   4     4110.97     4259.96    512.03 o
   5   1   4     1872.67     2006.27    190.78 o
   6   1   4     1301.74     1321.70    163.17 o
   7   1   4      433.00      435.20     20.06 o
   8   1   4      143.32      108.47     10.68 o
  -7   2   4      166.15      166.67     19.84 o
  -6   2   4       81.06       71.84      7.50 o
  -5   2   4        2.63       -0.57      4.86 o
  -4   2   4      206.98      177.96     17.95 o
  -3   2   4      822.27      822.85     25.78 o
  -2   2   4     1922.85     1985.78     61.60 o
  -1   2   4    12599.75    12597.85    333.53 o
   0   2   4    12292.40    11839.54    902.39 o
   1   2   4    15635.08    15759.56    397.41 o
   2   2   4     5712.15     4904.71    196.38 o
   3   2   4     1554.70     1297.19     63.67 o
   4   2   4      823.40      753.44     47.24 o
   5   2   4      354.44      369.07     42.81 o
   6   2   4       60.43       52.51      9.01 o
   7   2   4        5.82        2.33     20.35 o
   8   2   4       80.42       58.29     24.71 o
  -7   3   4      114.07       91.85      9.59 o
  -6   3   4      495.26      478.27     30.02 o
  -5   3   4      642.12      630.47     22.39 o
  -4   3   4     2468.42     2384.80     57.58 o
  -3   3   4     4272.14     3954.70     88.04 o
  -2   3   4     7461.38     7399.93    197.49 o
  -1   3   4     3685.00     3413.85     91.17 o
   0   3   4      429.44      454.44     20.89 o
   1   3   4       89.05       93.76     15.26 o
   2   3   4        8.76       13.37      7.12 o
   3   3   4     1095.64     1082.93     37.50 o
   4   3   4      758.23      761.25     26.02 o
   5   3   4     1597.69     1683.26     56.11 o
   6   3   4     1736.26     1896.79     52.77 o
   7   3   4      877.33      949.63     28.78 o
   8   3   4      170.15      125.45     24.86 o
  -7   4   4      148.49      127.27     16.79 o
  -6   4   4      253.36      232.31     29.29 o
  -5   4   4      340.16      338.48     14.59 o
  -4   4   4       66.79       57.39      6.37 o
  -3   4   4       57.47       42.51     15.63 o
  -2   4   4     1011.07      947.89     47.68 o
  -1   4   4     2864.98     2686.45     74.27 o
   0   4   4     2599.55     2565.33     71.47 o
   1   4   4     2899.84     2844.13    144.85 o
   2   4   4     6623.76     7081.76    188.53 o
   3   4   4     4260.40     4395.66    120.94 o
   4   4   4     2332.28     2233.88     66.43 o
   5   4   4      254.28      258.16     15.26 o
   6   4   4       47.30       43.32      7.41 o
   7   4   4        1.95        3.05      4.36 o
  -6   5   4      153.77      127.72     12.39 o
  -5   5   4      536.65      548.80     23.12 o
  -4   5   4      957.35      956.13     29.80 o
  -3   5   4      582.32      584.46     34.96 o
  -2   5   4     1225.41     1179.03     45.28 o
  -1   5   4     3080.03     3047.70     85.95 o
   0   5   4     2164.53     2152.47     58.30 o
   1   5   4      840.40      797.10    100.73 o
   2   5   4      129.15      109.55      8.65 o
   3   5   4      410.67      399.01     18.17 o
   4   5   4      354.74      302.93     15.26 o
   5   5   4      396.62      421.11     18.90 o
   6   5   4      301.09      298.57     14.25 o
   7   5   4      266.07      315.14     39.25 o
  -6   6   4       95.20       97.85     17.81 o
  -5   6   4      133.07      116.17     14.54 o
  -4   6   4      108.69       82.31      9.92 o
  -3   6   4       66.74       63.81      8.10 o
  -2   6   4        6.10       -4.05      6.88 o
  -1   6   4      172.11      166.68     12.36 o
   0   6   4     1075.95     1073.45     38.00 o
   1   6   4     1560.75     1673.95     54.64 o
   2   6   4     2226.99     2353.81    155.17 o
   3   6   4     1013.01     1083.36     35.18 o
   4   6   4      984.05     1066.06     36.63 o
   5   6   4      324.02      316.30     16.13 o
   6   6   4      208.92      177.77     11.05 o
  -5   7   4       37.99       20.62      8.21 o
  -4   7   4      240.61      222.68     31.18 o
  -3   7   4      464.45      450.03     22.53 o
  -2   7   4      634.95      673.39     27.85 o
  -1   7   4      912.32      996.93     37.60 o
   0   7   4      450.07      440.72     22.40 o
   1   7   4      314.20      336.07     28.49 o
   2   7   4      269.70      252.85     14.73 o
   3   7   4       62.97       43.03      9.16 o
   4   7   4        3.85       -5.23      5.23 o
   5   7   4       46.67       41.57      7.85 o
  -4   8   4       66.59       68.96     24.86 o
  -3   8   4       63.11       41.31      9.40 o
  -2   8   4        4.05        6.82      8.30 o
  -1   8   4        9.15        9.55      7.55 o
   0   8   4       23.70       23.44      7.35 o
   1   8   4       44.23       32.12      9.74 o
   2   8   4      298.70      297.18     35.76 o
   3   8   4      364.87      439.57     28.93 o
   4   8   4      422.24      454.97     24.57 o
   5   8   4      173.71      180.54     16.43 o
  -2   9   4       79.59       69.89      9.97 o
  -1   9   4      188.03      172.67     15.92 o
   0   9   4      195.38      207.94     15.79 o
   1   9   4      139.12      174.19     13.40 o
   2   9   4       78.45       73.10     11.35 o
   3   9   4       25.11       12.36     10.76 o
   0  -9   5        1.32       -3.82      7.34 o
  -3  -8   5       20.47        7.48      5.38 o
  -2  -8   5      150.96      147.26     31.98 o
  -1  -8   5      178.64      197.22     11.65 o
   0  -8   5      171.08      204.56     21.37 o
   1  -8   5      188.15      221.96     33.65 o
   2  -8   5      122.70       97.88     33.94 o
   3  -8   5       71.14       44.55     21.95 o
  -4  -7   5      309.38      283.74     19.04 o
  -3  -7   5      390.36      413.19     42.52 o
  -2  -7   5      311.69      300.87     22.39 o
  -1  -7   5      141.58      131.46      8.52 o
   0  -7   5       33.11       24.90      5.64 o
   1  -7   5       18.60       18.77     18.39 o
   2  -7   5        0.66        1.17      8.72 o
   3  -7   5       38.88       35.59     15.92 o
   4  -7   5       72.75       52.54      8.28 o
   5  -7   5       95.41       83.44     18.32 o
  -5  -6   5       44.97       50.00     13.37 o
  -4  -6   5        1.07        1.50      5.01 o
  -3  -6   5       50.31       38.14      8.21 o
  -2  -6   5      234.74      222.24     11.34 o
  -1  -6   5      396.22      361.22     20.06 o
   0  -6   5      407.75      436.84     17.02 o
   1  -6   5      821.61      865.06     33.00 o
   2  -6   5      823.90      924.96     34.74 o
   3  -6   5      442.89      531.62     32.49 o
   4  -6   5      155.86      140.32     13.35 o
   5  -6   5       58.75       50.76     12.72 o
  -6  -5   5      213.33      158.88     26.31 o
  -5  -5   5      422.82      450.03     38.52 o
  -4  -5   5      534.19      603.29     16.35 o
  -3  -5   5      777.22      775.66     42.37 o
  -2  -5   5     1936.40     2015.55     51.90 o
  -1  -5   5     1836.74     1906.98     46.60 o
   0  -5   5      986.30     1073.49     42.30 o
   1  -5   5      159.80      140.56     10.83 o
   2  -5   5        5.86       20.79     14.90 o
   3  -5   5       68.35       64.90     10.17 o
   4  -5   5       69.43       54.06      8.80 o
   5  -5   5      157.48      171.13     19.43 o
   6  -5   5      152.57      160.46     17.71 o
  -6  -4   5      387.21      393.49     36.78 o
  -5  -4   5      441.05      478.38     38.23 o
  -4  -4   5      469.00      446.98     29.36 o
  -3  -4   5      187.60      173.08      9.33 o
  -2  -4   5       61.69       54.29     11.12 o
  -1  -4   5     1222.05     1182.36     41.50 o
   0  -4   5     2227.71     2232.18     83.07 o
   1  -4   5     3351.63     3298.68    178.50 o
   2  -4   5     1777.11     1955.46     80.75 o
   3  -4   5     1478.41     1650.79     76.90 o
   4  -4   5      729.75      841.42     33.94 o
   5  -4   5      590.57      638.32     28.39 o
   6  -4   5      221.80      201.62     16.93 o
   7  -4   5       19.32       22.46     12.57 o
  -7  -3   5        0.07       -0.44      9.16 o
  -6  -3   5       46.73       22.39     11.48 o
  -5  -3   5      405.64      350.32     32.12 o
  -4  -3   5     2037.34     1988.80     42.66 o
  -3  -3   5     2772.68     2631.09     64.47 o
  -2  -3   5     6283.77     6293.28    262.66 o
  -1  -3   5     2378.28     2282.89     89.83 o
   0  -3   5     2558.65     2602.10     74.35 o
   1  -3   5     2990.78     3087.16    123.05 o
   2  -3   5     1719.78     1775.50     95.14 o
   3  -3   5      138.02      137.88     11.43 o
   4  -3   5       14.48       26.29      8.50 o
   5  -3   5      337.44      383.35     60.69 o
   6  -3   5      304.05      342.62     37.94 o
   7  -3   5      116.54      118.47     16.72 o
  -7  -2   5      401.94      441.60     39.83 o
  -6  -2   5     1188.32     1249.51     73.55 o
  -5  -2   5     1508.79     1516.39     85.33 o
  -4  -2   5      857.53      806.48     21.38 o
  -3  -2   5      630.76      578.89     55.31 o
  -2  -2   5      169.68      155.67      7.79 o
  -1  -2   5       35.57       32.68      6.27 o
   0  -2   5       28.75       24.13      8.53 o
   1  -2   5     3568.71     3632.40    107.94 o
   2  -2   5     6367.66     6624.81    165.24 o
   3  -2   5     6760.58     6895.52    374.59 o
   4  -2   5     1956.02     1937.13     46.36 o
   5  -2   5      623.34      602.14     52.77 o
   6  -2   5      485.42      531.12     25.15 o
   7  -2   5      136.13      142.40     13.15 o
  -7  -1   5        9.57       -4.65     13.08 o
  -6  -1   5       53.82       39.20      8.36 o
  -5  -1   5      227.56      212.15      8.03 o
  -4  -1   5      947.22      949.94     27.85 o
  -3  -1   5      802.33      735.42     19.38 o
  -2  -1   5    10561.46     9883.14    325.46 o
  -1  -1   5    10731.69     8927.10    499.45 o
   0  -1   5    10527.12     9514.42    193.85 o
   1  -1   5     4934.78     4941.54    143.49 o
   2  -1   5     2020.62     1835.42     57.84 o
   3  -1   5      711.69      684.31     21.69 o
   4  -1   5      213.73      206.73     10.51 o
   5  -1   5        6.56        2.45      5.40 o
   6  -1   5      139.24      112.59     14.46 o
   7  -1   5      209.25      202.51     13.53 o
   8  -1   5      172.00      170.37     36.41 o
  -7   0   5      264.60      293.34     13.66 o
  -6   0   5      648.97      640.89     23.40 o
  -5   0   5     2049.60     2111.20     63.81 o
  -4   0   5     3043.07     3263.90     73.41 o
  -3   0   5     4324.84     4451.92    101.46 o
  -2   0   5     2110.68     2043.32     52.18 o
  -1   0   5      316.26      289.70     17.01 o
   0   0   5      311.12      310.37     27.25 o
   1   0   5      879.70      764.21     31.70 o
   2   0   5     1372.43     1235.61     43.37 o
   3   0   5     3107.18     3189.24    251.25 o
   4   0   5     4938.34     5328.35    156.92 o
   5   0   5     2981.17     3170.67     81.40 o
   6   0   5     2031.17     2180.82     85.11 o
   7   0   5      305.85      290.41     13.53 o
   8   0   5       67.47       51.05      9.06 o
  -7   1   5      143.99      132.57     13.23 o
  -6   1   5      141.30      121.12      8.12 o
  -5   1   5        1.67        4.65      5.24 o
  -4   1   5      591.08      504.71     20.20 o
  -3   1   5     1515.38     1392.23     40.00 o
  -2   1   5     6675.39     6287.08    171.23 o
  -1   1   5     3812.19     3925.14    114.83 o
   0   1   5     5270.43     5317.68    211.06 o
   1   1   5    13837.83    11708.28    352.21 o
   2   1   5     7307.67     6296.85    178.14 o
   3   1   5     4360.02     3813.19    116.93 o
   4   1   5     1088.13     1076.27     61.41 o
   5   1   5       19.24       28.05      6.83 o
   6   1   5        6.96       -1.11      6.92 o
   7   1   5       57.89       56.37      7.48 o
   8   1   5       50.07       45.19      9.44 o
  -7   2   5      257.41      214.46     13.24 o
  -6   2   5      702.39      732.12     26.82 o
  -5   2   5     1331.96     1299.17     69.77 o
  -4   2   5     1523.67     1537.04     37.96 o
  -3   2   5     2244.69     2085.37     49.96 o
  -2   2   5     2848.01     2665.98     78.39 o
  -1   2   5     4108.66     4171.53    261.43 o
   0   2   5      840.17      933.50     33.43 o
   1   2   5       56.29       39.83      9.74 o
   2   2   5     1253.54     1205.03     59.74 o
   3   2   5     1532.02     1255.74     45.87 o
   4   2   5     1967.27     1932.70    105.97 o
   5   2   5      709.76      765.34     93.97 o
   6   2   5     1528.24     1694.24    196.96 o
   7   2   5      536.73      546.03     21.37 o
   8   2   5      250.59      215.57     28.64 o
  -7   3   5      114.76      131.36     10.74 o
  -6   3   5      153.63      134.17      9.44 o
  -5   3   5       27.85       38.82      7.36 o
  -4   3   5        1.54       -1.31      5.19 o
  -3   3   5       12.50       17.09      6.60 o
  -2   3   5     1974.64     1963.27     59.44 o
  -1   3   5     6334.67     6368.34    251.69 o
   0   3   5     3765.60     3567.38    224.80 o
   1   3   5     7517.20     7856.38    204.38 o
   2   3   5     3341.87     3278.87     92.74 o
   3   3   5     2673.54     2563.99     74.42 o
   4   3   5     1003.94      930.59     35.61 o
   5   3   5      370.62      341.59     17.01 o
   6   3   5      137.19      115.27      8.58 o
   7   3   5        1.14       -0.87      5.23 o
   8   3   5       52.64       95.36     23.26 o
  -7   4   5       42.83       35.45     18.39 o
  -6   4   5      253.50      247.57     17.73 o
  -5   4   5      718.69      666.33     22.99 o
  -4   4   5     1363.60     1293.78     36.69 o
  -3   4   5     1823.60     1816.95     72.53 o
  -2   4   5     2189.19     2218.50     66.15 o
  -1   4   5     2828.73     2894.69    153.86 o
   0   4   5      566.93      576.09     24.01 o
   1   4   5       74.49       70.81      8.72 o
   2   4   5        3.24       -6.11      6.11 o
   3   4   5       29.03       21.66      7.70 o
   4   4   5      779.01      749.76     29.22 o
   5   4   5      698.64      690.46     29.22 o
   6   4   5     1048.65     1227.85     44.19 o
   7   4   5      407.59      443.64     19.77 o
  -6   5   5      198.91      172.55     12.29 o
  -5   5   5      232.24      221.44     13.62 o
  -4   5   5       61.89       61.47      6.64 o
  -3   5   5       11.23       21.49     12.57 o
  -2   5   5      175.77      158.64     13.08 o
  -1   5   5      802.01      791.82     48.33 o
   0   5   5      812.92      827.60     30.88 o
   1   5   5     2603.53     2630.61     72.33 o
   2   5   5     2835.53     3140.34     90.41 o
   3   5   5     3344.23     3611.74    105.09 o
   4   5   5     1133.45     1146.74     40.41 o
   5   5   5      281.29      261.21     14.25 o
   6   5   5       78.79       61.78      7.70 o
   7   5   5       17.03       -2.04     12.79 o
  -6   6   5       39.97       25.59     10.18 o
  -5   6   5      178.02      150.00     24.86 o
  -4   6   5      388.98      387.44     16.32 o
  -3   6   5      669.16      654.66     33.65 o
  -2   6   5      819.10      819.97     31.34 o
  -1   6   5     1064.75     1073.74     37.18 o
   0   6   5     1116.53     1191.19     39.67 o
   1   6   5      693.82      698.84     36.34 o
   2   6   5       44.08       40.41     10.18 o
   3   6   5       22.00       14.54      7.85 o
   4   6   5       98.95       86.63      9.74 o
   5   6   5       87.11       54.51      7.41 o
   6   6   5      118.26      102.62      9.16 o
  -5   7   5       61.81       56.78      7.75 o
  -4   7   5       96.48       85.50      9.58 o
  -3   7   5       70.63       52.36     14.75 o
  -2   7   5        6.64        9.99      6.39 o
  -1   7   5       72.24       56.26      9.81 o
   0   7   5      343.55      328.27     16.14 o
   1   7   5      553.68      565.50     25.39 o
   2   7   5      448.82      523.58     33.72 o
   3   7   5      651.72      747.73     30.96 o
   4   7   5      383.40      363.40     20.79 o
   5   7   5      257.14      233.74     16.57 o
  -4   8   5       48.03       28.35     11.19 o
  -3   8   5      145.05      137.87     17.10 o
  -2   8   5      382.11      403.24     22.68 o
  -1   8   5      447.58      475.74     24.97 o
   0   8   5      192.94      188.47     14.20 o
   1   8   5      149.27      165.45     25.37 o
   2   8   5      138.47      113.32     13.00 o
   3   8   5       59.62       54.51      9.30 o
   4   8   5        2.99       -5.81      7.85 o
   5   8   5       28.06       -3.05      8.87 o
  -2   9   5        4.98       11.05     10.32 o
  -1   9   5        6.78        1.89     10.03 o
   0   9   5        0.72        4.93      8.21 o
   1   9   5       42.40       20.50      8.84 o
   2   9   5       88.58       74.99     11.37 o
   3   9   5      180.72      187.80     14.97 o
  -2  -8   6      151.61      132.90     10.19 o
  -1  -8   6       65.22       63.99     20.35 o
   0  -8   6        7.73        4.95      5.04 o
   1  -8   6        6.10        3.31      3.92 o
   2  -8   6       31.12       30.96      9.16 o
   3  -8   6       26.94       13.08     12.21 o
  -4  -7   6        9.27       22.97     12.21 o
  -3  -7   6       26.77       24.60      6.42 o
  -2  -7   6      248.01      225.32     23.69 o
  -1  -7   6      288.77      299.81     54.95 o
   0  -7   6      414.84      471.70     18.82 o
   1  -7   6      257.21      261.89     28.85 o
   2  -7   6      226.23      243.81     19.62 o
   3  -7   6      175.04      203.54     46.88 o
   4  -7   6       82.84       59.49     17.44 o
  -5  -6   6      220.23      247.26     25.44 o
  -4  -6   6      396.60      418.18     41.21 o
  -3  -6   6      541.66      560.05     37.72 o
  -2  -6   6      488.55      510.21     37.50 o
  -1  -6   6      402.78      400.27     26.53 o
   0  -6   6      242.28      214.80     10.41 o
   1  -6   6      177.83      157.74      7.55 o
   2  -6   6       14.17       -3.43     13.23 o
   3  -6   6       40.26       33.61      9.31 o
   4  -6   6       92.87       70.59     11.26 o
   5  -6   6      144.35      129.83     23.04 o
  -6  -5   6      173.10      131.84     20.06 o
  -5  -5   6       85.17       84.60     19.48 o
  -4  -5   6       12.86       16.19     18.17 o
  -3  -5   6        2.24        2.48      3.89 o
  -2  -5   6       36.92       21.67      4.80 o
  -1  -5   6       47.04       48.65      6.01 o
   0  -5   6      965.18      963.61     26.06 o
   1  -5   6     1622.50     1671.76     73.92 o
   2  -5   6     1445.99     1561.93     91.43 o
   3  -5   6      582.32      706.98     30.46 o
   4  -5   6      219.39      236.21     17.18 o
   5  -5   6      126.20       98.72     13.51 o
   6  -5   6       53.44       39.29     11.52 o
  -6  -4   6      155.76      174.29     28.93 o
  -5  -4   6      330.99      300.31     26.89 o
  -4  -4   6      400.52      415.38     36.34 o
  -3  -4   6     1495.07     1550.15     40.72 o
  -2  -4   6     2056.56     2109.73     90.63 o
  -1  -4   6     2184.22     2178.89     80.17 o
   0  -4   6     1000.55     1016.70     26.76 o
   1  -4   6      473.84      517.35     34.74 o
   2  -4   6       54.18       42.99     10.16 o
   3  -4   6        0.41        2.43      6.69 o
   4  -4   6       14.73       -5.69      8.01 o
   5  -4   6      101.94      107.90     12.36 o
   6  -4   6      196.19      194.35     44.63 o
   7  -4   6      115.15      114.67     12.43 o
  -7  -3   6      214.15      219.64     24.13 o
  -6  -3   6      444.37      456.28     39.68 o
  -5  -3   6      731.91      772.15     49.57 o
  -4  -3   6      782.38      769.57     21.99 o
  -3  -3   6      156.19      132.85      8.44 o
  -2  -3   6      142.24      115.79      9.01 o
  -1  -3   6      404.16      401.83     19.62 o
   0  -3   6     1162.63     1228.95     42.84 o
   1  -3   6     1245.64     1229.40     58.80 o
   2  -3   6     2361.98     2467.68     70.05 o
   3  -3   6     2900.66     3070.92    119.19 o
   4  -3   6     1266.76     1356.92     97.46 o
   5  -3   6      928.07     1002.00     38.69 o
   6  -3   6      215.45      218.86     19.17 o
   7  -3   6       27.17       33.11      8.78 o
  -7  -2   6        8.01       17.01     11.92 o
  -6  -2   6       14.96       15.84     13.23 o
  -5  -2   6      639.99      604.37     24.06 o
  -4  -2   6     1306.82     1348.03     31.40 o
  -3  -2   6     3158.27     3007.08    137.07 o
  -2  -2   6     4489.91     4151.33     83.57 o
  -1  -2   6     4042.15     3750.30     83.32 o
   0  -2   6     2542.85     2458.81     56.65 o
   1  -2   6     3947.22     3876.87    112.78 o
   2  -2   6     1696.98     1692.22     52.68 o
   3  -2   6      469.32      478.46     21.79 o
   4  -2   6       13.43       11.46      8.26 o
   5  -2   6      144.14      113.37     11.41 o
   6  -2   6      192.81      152.59     13.10 o
   7  -2   6       68.06       65.12     21.95 o
  -6  -1   6      881.60      907.04     25.15 o
  -5  -1   6      984.87     1029.29     27.04 o
  -4  -1   6     1510.38     1430.25     38.21 o
  -3  -1   6      866.22      844.39     24.27 o
  -2  -1   6      953.63      863.29     31.83 o
  -1  -1   6      358.23      310.84     48.04 o
   0  -1   6      388.29      322.41     14.17 o
   1  -1   6     2983.41     2847.46     81.60 o
   2  -1   6     2285.05     2231.13     66.98 o
   3  -1   6     4333.46     4404.30    164.26 o
   4  -1   6     1221.71     1267.94     34.57 o
   5  -1   6     1615.14     1612.72     59.45 o
   6  -1   6      739.40      751.34     27.13 o
   7  -1   6      208.08      186.43     12.73 o
  -7   0   6       19.79        8.58      4.94 o
  -6   0   6        6.46        0.87      4.22 o
  -5   0   6       30.38       14.25      4.94 o
  -4   0   6      375.48      363.83     13.23 o
  -3   0   6     1631.62     1563.63     40.12 o
  -2   0   6     6561.33     6097.39    132.28 o
  -1   0   6     9564.27     8763.28    231.56 o
   0   0   6     6928.81     6137.49    226.25 o
   1   0   6     5979.36     5138.63    156.55 o
   2   0   6     1714.85     1568.30     90.70 o
   3   0   6      687.67      641.83     26.78 o
   4   0   6      222.16      225.31     15.12 o
   5   0   6       60.05       50.74      7.00 o
   6   0   6      113.11       86.04      8.82 o
   7   0   6      115.40       81.26     10.18 o
   8   0   6      151.50      120.48     24.28 o
  -7   1   6      233.63      256.56     14.68 o
  -6   1   6      690.48      690.02     28.64 o
  -5   1   6     1079.46     1168.25     33.29 o
  -4   1   6     2564.15     2672.87     64.10 o
  -3   1   6     3006.66     3031.03     71.66 o
  -2   1   6     2668.21     2676.21     67.30 o
  -1   1   6      118.52      133.44     11.63 o
   0   1   6        1.31       29.80     13.95 o
   1   1   6      762.38      666.71     35.03 o
   2   1   6      790.64      684.74     36.27 o
   3   1   6     3302.23     3081.79     99.36 o
   4   1   6     1808.89     1866.65    174.36 o
   5   1   6     3022.38     3006.11    263.54 o
   6   1   6     1380.52     1494.12     44.63 o
   7   1   6      346.02      355.59     52.77 o
   8   1   6       93.20       76.29     16.35 o
  -7   2   6      145.92      125.45     13.52 o
  -6   2   6      127.47      120.63     28.78 o
  -5   2   6       35.53       18.61      5.64 o
  -4   2   6      124.21      114.54     10.90 o
  -3   2   6      718.01      680.72     22.29 o
  -2   2   6     3032.73     2969.40    120.36 o
  -1   2   6     4368.53     4343.77    123.56 o
   0   2   6     5484.32     5409.55    150.45 o
   1   2   6     8194.86     7400.39    197.69 o
   2   2   6     9394.80     8028.20    561.67 o
   3   2   6     4610.65     4154.00    121.64 o
   4   2   6      401.17      368.86     20.11 o
   5   2   6       38.59       23.71      9.84 o
   6   2   6        0.08        2.12      7.19 o
   7   2   6        7.11       -9.16      9.16 o
   8   2   6       30.57       19.04     18.32 o
  -7   3   6      106.27       74.79     18.39 o
  -6   3   6      508.62      456.79     21.19 o
  -5   3   6     1034.51     1030.00     31.57 o
  -4   3   6     1033.57     1006.87     57.71 o
  -3   3   6      858.94      849.27     26.79 o
  -2   3   6     3834.76     3752.08    282.43 o
  -1   3   6     3459.82     3233.37    279.74 o
   0   3   6     1550.61     1555.49     50.29 o
   1   3   6      128.35      129.22     11.48 o
   2   3   6      497.39      446.54     22.53 o
   3   3   6     1391.00     1384.26     45.21 o
   4   3   6      359.84      340.43     18.46 o
   5   3   6      825.10      792.35     52.77 o
   6   3   6      770.74      822.59     28.93 o
   7   3   6      450.81      534.63     23.55 o
  -6   4   6       98.16       98.63     11.77 o
  -5   4   6      115.34       81.39      9.47 o
  -4   4   6       95.65       65.88      8.63 o
  -3   4   6        1.44        4.98      8.37 o
  -2   4   6      495.86      496.07     21.89 o
  -1   4   6     1386.44     1362.60     51.02 o
   0   4   6     3108.06     3134.67    125.59 o
   1   4   6     3453.95     3779.63    108.73 o
   2   4   6     2066.92     2260.05     67.88 o
   3   4   6     2196.61     2287.37     67.88 o
   4   4   6     1472.39     1447.49     49.86 o
   5   4   6      502.58      512.54     23.84 o
   6   4   6      134.19       86.20     10.76 o
   7   4   6        1.91        2.91      5.81 o
  -6   5   6       47.22       38.59      9.12 o
  -5   5   6      285.03      280.34     21.66 o
  -4   5   6     1007.88      989.40     31.89 o
  -3   5   6     1125.91     1128.72     39.36 o
  -2   5   6     1402.82     1370.66     45.10 o
  -1   5   6      714.76      747.01     65.48 o
   0   5   6      246.71      256.42     26.38 o
   1   5   6      735.14      784.07     42.59 o
   2   5   6      222.62      216.88     15.41 o
   3   5   6       55.08       36.49      8.43 o
   4   5   6      242.11      239.70     16.43 o
   5   5   6      577.43      559.92     26.60 o
   6   5   6      498.05      444.94     40.26 o
   7   5   6      137.82      168.62     26.02 o
  -5   6   6       77.30       47.59     14.25 o
  -4   6   6       47.58       38.23      8.03 o
  -3   6   6        7.34        0.86      8.07 o
  -2   6   6       37.34       21.56     13.37 o
  -1   6   6      128.84      101.36     12.65 o
   0   6   6      180.34      187.64     32.42 o
   1   6   6     1126.81     1082.16     62.36 o
   2   6   6     1728.56     1992.15     64.54 o
   3   6   6     1303.68     1560.58     55.24 o
   4   6   6      682.43      705.28     31.40 o
   5   6   6      234.34      218.62     14.10 o
   6   6   6      114.53       67.30      9.45 o
  -4   7   6       98.54       79.86     14.39 o
  -3   7   6      191.63      194.41     14.38 o
  -2   7   6      644.00      691.32     29.57 o
  -1   7   6      961.24     1061.74     70.43 o
   0   7   6      489.13      509.01     31.83 o
   1   7   6      181.65      170.70     30.02 o
   2   7   6       63.31       47.24     14.68 o
   3   7   6        5.12        5.81      5.23 o
   4   7   6        0.42        2.18      7.27 o
   5   7   6       15.53        9.16      8.72 o
  -3   8   6       32.31       44.57      9.43 o
  -2   8   6       13.79       15.17      8.86 o
  -1   8   6       20.31       11.61      7.12 o
   0   8   6       60.74       41.93      9.89 o
   1   8   6      112.27       99.70     15.34 o
   2   8   6      166.86      180.25     21.51 o
   3   8   6      159.87      186.35     16.43 o
   4   8   6      163.28      149.87     12.21 o
  -2   9   6       91.71      105.09     19.19 o
  -1   9   6      101.97       98.99     16.13 o
   0   9   6      135.78      143.65     26.67 o
   1   9   6      115.60      120.42     13.61 o
   2   9   6       75.09       67.88     16.72 o
   3   9   6       28.34       11.48      8.43 o
  -1  -8   7      109.16       91.77     11.56 o
   0  -8   7      132.15      119.24      8.50 o
   1  -8   7      156.18      155.49     13.61 o
   2  -8   7       66.81       68.61     11.61 o
  -3  -7   7      240.96      225.56     31.47 o
  -2  -7   7      263.89      271.35     36.99 o
  -1  -7   7       98.73       88.21     14.68 o
   0  -7   7       15.56       15.55      4.22 o
   1  -7   7        2.94       -7.99      8.30 o
   2  -7   7       12.51       17.93      9.79 o
   3  -7   7       10.59       25.16     26.46 o
   4  -7   7       35.13       34.60     15.70 o
  -4  -6   7       16.72       13.96      4.72 o
  -3  -6   7       50.83       42.09     12.72 o
  -2  -6   7      164.20      153.13      9.16 o
  -1  -6   7      365.76      404.04     43.10 o
   0  -6   7      448.24      451.85     16.30 o
   1  -6   7      554.64      613.24     28.61 o
   2  -6   7      449.94      483.14     23.91 o
   3  -6   7      282.23      279.23     24.35 o
   4  -6   7      117.14       92.11     14.46 o
   5  -6   7       48.30       50.29     12.94 o
  -5  -5   7      337.97      326.19     30.38 o
  -4  -5   7      563.24      614.39     20.38 o
  -3  -5   7      636.68      726.30     47.97 o
  -2  -5   7      910.28      921.98     28.33 o
  -1  -5   7      473.68      486.74     23.48 o
   0  -5   7      700.56      741.80     40.77 o
   1  -5   7      350.78      334.86     27.11 o
   2  -5   7        8.19       17.99     10.76 o
   3  -5   7       53.89       47.97      9.72 o
   4  -5   7       96.30       70.86     11.75 o
   5  -5   7      174.73      156.22     15.68 o
   6  -5   7       56.42       39.97     21.95 o
  -6  -4   7      235.99      221.09     29.36 o
  -5  -4   7      149.43      155.10     22.82 o
  -4  -4   7      147.68      144.47     37.65 o
  -3  -4   7       84.82       69.73      7.26 o
  -2  -4   7        0.83        1.55      5.01 o
  -1  -4   7       67.33       56.96      6.41 o
   0  -4   7      873.78      873.84     33.92 o
   1  -4   7     1979.36     2023.46     65.87 o
   2  -4   7     1951.43     2036.42     65.21 o
   3  -4   7     1071.04     1124.81     66.07 o
   4  -4   7      435.96      475.90     23.89 o
   5  -4   7      271.66      287.04     19.68 o
   6  -4   7      103.05       80.00     11.05 o
  -6  -3   7       47.61       23.55     16.57 o
  -5  -3   7      154.54      154.08     16.86 o
  -4  -3   7      593.28      570.97     18.29 o
  -3  -3   7     1565.10     1555.79     49.43 o
  -2  -3   7     3824.72     3613.17    125.52 o
  -1  -3   7     2343.69     2265.43     71.52 o
   0  -3   7     1763.24     1697.72     55.80 o
   1  -3   7      564.59      528.89     25.36 o
   2  -3   7      458.61      450.95     23.46 o
   3  -3   7       51.96       57.29     11.18 o
   4  -3   7        7.03        4.68     12.50 o
   5  -3   7      173.19      163.46     13.24 o
   6  -3   7      144.98      147.87     16.78 o
   7  -3   7      125.23      128.24     14.82 o
  -5  -2   7      863.86      870.30     24.49 o
  -4  -2   7      686.41      610.99     28.64 o
  -3  -2   7      577.63      489.76     14.34 o
  -2  -2   7        4.93       15.21     17.52 o
  -1  -2   7       97.68       87.14      9.23 o
   0  -2   7      442.82      416.48     22.68 o
   1  -2   7      580.65      638.28     44.70 o
   2  -2   7     1887.26     2006.33     69.34 o
   3  -2   7     2233.08     2325.89     71.23 o
   4  -2   7     2209.37     2297.22     71.53 o
   5  -2   7     1338.06     1416.28    112.58 o
   6  -2   7      266.55      275.56     20.97 o
   7  -2   7       48.78       43.57     11.63 o
  -6  -1   7        4.99        9.30      4.36 o
  -5  -1   7      254.16      232.43     11.19 o
  -4  -1   7      793.92      830.00     23.11 o
  -3  -1   7     2336.00     2237.95     65.12 o
  -2  -1   7     3281.32     3098.19     88.52 o
  -1  -1   7     1988.41     1735.69     85.91 o
   0  -1   7     7090.73     6326.91    166.00 o
   1  -1   7     4954.95     4453.17    164.91 o
   2  -1   7     2443.83     2156.41     78.20 o
   3  -1   7      364.53      335.94     14.32 o
   4  -1   7        0.95        6.40      6.11 o
   5  -1   7       85.20       51.46     12.36 o
   6  -1   7       47.39       33.89     18.75 o
   7  -1   7       96.78       84.52     22.89 o
  -6   0   7      582.61      608.18     26.89 o
  -5   0   7      838.28      844.97     27.76 o
  -4   0   7      716.38      718.37     22.82 o
  -3   0   7     1672.25     1581.80     42.01 o
  -2   0   7     1906.93     1781.38     44.63 o
  -1   0   7      678.27      660.95     27.18 o
   0   0   7      213.30      212.03     15.93 o
   1   0   7      984.02      848.17     33.01 o
   2   0   7     2642.54     2335.51    229.59 o
   3   0   7     1451.18     1465.22     49.68 o
   4   0   7      712.48      793.95     24.60 o
   5   0   7     1565.17     1546.04     46.63 o
   6   0   7     1102.11     1133.69     37.36 o
   7   0   7      361.80      316.88     27.33 o
  -7   1   7       48.91       34.60      7.70 o
  -6   1   7       40.06       36.49      6.25 o
  -5   1   7        1.18        1.02      4.07 o
  -4   1   7        4.54        4.65      5.81 o
  -3   1   7      928.02      940.62     27.91 o
  -2   1   7     6204.68     6179.95    133.29 o
  -1   1   7     3845.82     3547.06    103.06 o
   0   1   7     4529.76     4539.28    178.07 o
   1   1   7     3738.76     3496.06    114.58 o
   2   1   7     2089.59     1866.05     64.46 o
   3   1   7     2284.17     2053.74     65.36 o
   4   1   7      664.60      620.67     29.13 o
   5   1   7       55.75       51.76     25.37 o
   6   1   7       12.97       17.53      7.79 o
   7   1   7       85.94       60.35     10.98 o
  -7   2   7      129.22      100.88     10.76 o
  -6   2   7      496.11      456.86     24.42 o
  -5   2   7     1236.24     1195.73     42.59 o
  -4   2   7     1622.18     1723.53     55.96 o
  -3   2   7     1179.65     1254.31     34.74 o
  -2   2   7     1023.96     1065.48     38.08 o
  -1   2   7      724.02      778.54     30.96 o
   0   2   7      124.93       96.37     12.79 o
   1   2   7       17.32       17.59      7.12 o
   2   2   7      208.21      182.32     17.03 o
   3   2   7     1831.48     1649.21     55.68 o
   4   2   7     1583.03     1475.18     49.18 o
   5   2   7     1230.34     1234.30     86.85 o
   6   2   7      676.79      771.92     28.64 o
   7   2   7      194.98      206.51     13.80 o
  -6   3   7      131.82       96.93     17.81 o
  -5   3   7        8.28        3.26      6.00 o
  -4   3   7       44.75       38.81      9.30 o
  -3   3   7      110.61      104.07      9.76 o
  -2   3   7      931.82      920.85     81.98 o
  -1   3   7     1322.17     1363.03     44.48 o
   0   3   7     4103.70     4191.29    123.12 o
   1   3   7     7051.53     6960.82    182.86 o
   2   3   7     4339.87     4391.01    122.25 o
   3   3   7     1956.75     1910.31     62.65 o
   4   3   7      368.57      376.04     19.77 o
   5   3   7      169.12      130.24     17.15 o
   6   3   7       22.14        8.43      9.88 o
   7   3   7        0.15       -7.85      7.85 o
  -6   4   7      162.25      119.80     21.00 o
  -5   4   7      348.46      332.48     17.47 o
  -4   4   7      835.78      871.79     67.30 o
  -3   4   7     1768.14     1825.34     60.54 o
  -2   4   7     2027.44     1965.48     63.80 o
  -1   4   7     1233.80     1205.36     42.45 o
   0   4   7     1000.96     1020.13     34.74 o
   1   4   7        6.59        6.25      6.98 o
   2   4   7       58.15       70.50     10.61 o
   3   4   7      192.79      195.51     12.94 o
   4   4   7      336.85      324.15     18.02 o
   5   4   7      505.09      443.20     22.82 o
   6   4   7      511.92      507.45     26.02 o
   7   4   7      302.64      294.06     17.44 o
  -5   5   7      128.57      120.82     20.35 o
  -4   5   7       69.85       49.14     15.99 o
  -3   5   7        2.69        0.92      5.74 o
  -2   5   7      252.83      186.29     32.27 o
  -1   5   7      527.20      471.60     41.72 o
   0   5   7      940.30      904.58    113.23 o
   1   5   7      875.19     1024.20     55.38 o
   2   5   7     1633.55     1860.74     62.07 o
   3   5   7     1736.67     1894.47     86.34 o
   4   5   7      799.69      879.13     38.23 o
   5   5   7      522.31      531.14     25.58 o
   6   5   7      121.98       74.28      9.74 o
  -5   6   7      110.63       80.39      9.12 o
  -4   6   7      177.26      154.59     12.46 o
  -3   6   7      499.49      576.64     36.78 o
  -2   6   7      976.34     1005.57     66.87 o
  -1   6   7      584.22      594.91     90.56 o
   0   6   7      427.04      402.07     20.42 o
   1   6   7      372.76      441.89     32.42 o
   2   6   7       90.78       81.84      8.72 o
   3   6   7        1.16        4.65      8.29 o
   4   6   7      113.86       65.99     10.47 o
   5   6   7      264.00      247.98     17.44 o
   6   6   7      164.15      152.34     12.21 o
  -4   7   7       31.96       30.74     28.85 o
  -3   7   7        8.88        0.87     13.52 o
  -2   7   7        0.02       14.00      9.30 o
  -1   7   7        1.30       -5.28      6.53 o
   0   7   7      235.24      201.08     17.94 o
   1   7   7      413.79      401.43     47.82 o
   2   7   7      552.93      624.46     30.09 o
   3   7   7      533.43      582.45     30.67 o
   4   7   7      217.63      238.39     17.88 o
   5   7   7      120.47      108.44     11.63 o
  -3   8   7       70.05       59.45     11.34 o
  -2   8   7      199.53      180.53     34.45 o
  -1   8   7      357.56      383.07     24.00 o
   0   8   7      250.15      215.04     16.70 o
   1   8   7      197.91      190.24     25.66 o
   2   8   7       42.16       46.08      9.16 o
   3   8   7       14.29       13.81     10.03 o
   4   8   7        2.41       -0.73      7.12 o
  -1   9   7        0.02       21.66     13.52 o
   0   9   7        6.72        3.95     16.57 o
   1   9   7       27.23       16.97      8.71 o
   2   9   7       46.74       33.72      9.30 o
  -2  -7   8       41.90       29.79     10.39 o
  -1  -7   8      106.33       90.48      8.57 o
   0  -7   8      307.88      347.17     24.46 o
   1  -7   8      251.04      255.39     17.17 o
   2  -7   8      129.87       98.53     13.99 o
   3  -7   8       49.12       35.76     15.99 o
  -4  -6   8      210.79      220.07     26.60 o
  -3  -6   8      408.20      451.70     20.25 o
  -2  -6   8      259.17      307.89     19.55 o
  -1  -6   8      182.89      184.30     10.63 o
   0  -6   8       32.87       15.06      7.76 o
   1  -6   8       12.79       -4.57     10.09 o
   2  -6   8        0.33        3.59     11.27 o
   3  -6   8        3.47        5.20      6.35 o
   4  -6   8       39.32       19.63     12.72 o
  -5  -5   8       96.02       67.74     14.25 o
  -4  -5   8       14.51        9.80      6.23 o
  -3  -5   8       39.78       24.63      7.78 o
  -2  -5   8      110.95       98.51      9.71 o
  -1  -5   8      170.68      165.91     12.36 o
   0  -5   8      276.06      262.75     17.74 o
   1  -5   8      463.52      512.92     32.42 o
   2  -5   8      828.13      866.67     39.84 o
   3  -5   8      444.01      479.66     25.43 o
   4  -5   8      250.07      239.04     18.41 o
   5  -5   8       67.28       39.92     13.03 o
  -5  -4   8      305.75      325.75     27.76 o
  -4  -4   8      462.56      498.51     16.73 o
  -3  -4   8     1016.74     1034.24     31.77 o
  -2  -4   8      764.39      757.12     25.83 o
  -1  -4   8      994.08     1061.41     54.80 o
   0  -4   8      873.55      883.42     39.01 o
   1  -4   8      412.57      369.67     22.10 o
   2  -4   8        4.76       12.78      6.75 o
   3  -4   8       18.65       11.30      8.46 o
   4  -4   8      133.75      111.70     13.95 o
   5  -4   8      101.81       95.40     21.88 o
   6  -4   8       50.07       47.98      9.81 o
  -5  -3   8      225.25      214.51      9.41 o
  -4  -3   8      371.53      354.68     14.17 o
  -3  -3   8      117.47       90.41     12.50 o
  -2  -3   8       77.51       56.90     10.18 o
  -1  -3   8      229.91      205.74     33.87 o
   0  -3   8     1558.68     1529.33     71.52 o
   1  -3   8     1298.30     1264.49     47.92 o
   2  -3   8     1356.55     1376.58     48.06 o
   3  -3   8      805.92      860.75     32.27 o
   4  -3   8      705.30      719.76     56.98 o
   5  -3   8      655.36      686.71     40.34 o
   6  -3   8      180.26      154.52     18.90 o
  -5  -2   8       83.70       64.68      6.40 o
  -4  -2   8      512.51      459.34     17.59 o
  -3  -2   8     2309.77     2194.49     56.11 o
  -2  -2   8     3470.01     3291.25    148.99 o
  -1  -2   8     2424.12     2269.17    132.71 o
   0  -2   8     1838.67     1722.26     49.42 o
   1  -2   8     1608.46     1562.89     71.59 o
   2  -2   8      607.90      640.16     28.91 o
   3  -2   8      233.09      181.88     17.32 o
   4  -2   8       12.09       10.64      6.32 o
   5  -2   8      144.70       99.18     13.02 o
   6  -2   8      149.25      150.83     16.77 o
   7  -2   8      103.41       79.02     22.02 o
  -6  -1   8      482.30      480.85     19.19 o
  -5  -1   8      623.33      618.07     25.00 o
  -4  -1   8      886.58      855.15     26.31 o
  -3  -1   8      390.57      342.03     15.55 o
  -2  -1   8      117.45      104.22      9.16 o
  -1  -1   8       76.36       65.34     18.24 o
   0  -1   8      131.60       92.02     11.99 o
   1  -1   8      685.25      665.92     21.73 o
   2  -1   8     2011.64     1918.92     61.85 o
   3  -1   8     1975.24     1915.14     67.74 o
   4  -1   8     1348.83     1323.56     38.45 o
   5  -1   8     1040.58     1051.56     33.43 o
   6  -1   8      272.98      265.67     14.48 o
   7  -1   8      117.90      104.79     12.32 o
  -6   0   8        0.64        2.91      5.09 o
  -5   0   8       55.60       49.42      7.27 o
  -4   0   8      276.69      279.96     11.48 o
  -3   0   8      779.17      768.08     25.00 o
  -2   0   8     2265.52     2064.25     63.23 o
  -1   0   8     4038.00     4258.74    120.21 o
   0   0   8     5236.04     5045.32    140.70 o
   1   0   8     4372.75     4147.91    424.52 o
   2   0   8     3095.71     2882.56    155.75 o
   3   0   8      230.13      238.24     21.32 o
   4   0   8       29.17       31.21      8.36 o
   5   0   8        0.64        7.56      6.63 o
   6   0   8       30.89        4.36     13.01 o
   7   0   8       70.70       49.19     26.60 o
  -6   1   8      463.25      489.72     21.51 o
  -5   1   8      724.17      777.96     27.76 o
  -4   1   8      775.13      803.26     25.58 o
  -3   1   8     1761.66     1792.57     43.75 o
  -2   1   8     1477.20     1509.85     38.96 o
  -1   1   8      567.37      510.79     23.11 o
   0   1   8        6.58       11.92     10.47 o
   1   1   8      382.06      328.77     24.51 o
   2   1   8     1512.83     1542.27     59.24 o
   3   1   8      747.01      776.40     31.81 o
   4   1   8      973.98      955.44    118.54 o
   5   1   8     1611.03     1727.24     62.94 o
   6   1   8      627.99      635.28     28.78 o
   7   1   8      365.77      374.89     46.95 o
  -6   2   8       51.51       24.86      8.72 o
  -5   2   8       29.68       18.75      6.11 o
  -4   2   8       16.81       11.19      5.38 o
  -3   2   8      681.33      683.92     22.53 o
  -2   2   8     1112.02     1158.51     41.86 o
  -1   2   8     1950.07     1902.46     60.61 o
   0   2   8     3863.91     3703.46    106.55 o
   1   2   8     2527.53     2414.71     74.28 o
   2   2   8     3514.30     3799.40    148.85 o
   3   2   8     2405.01     2420.59     82.57 o
   4   2   8      812.50      800.92     43.90 o
   5   2   8      188.67      132.01     16.54 o
   6   2   8        2.06        7.85      6.94 o
   7   2   8       37.17       24.64      8.30 o
  -6   3   8      173.52      176.18     15.26 o
  -5   3   8      697.87      792.79     37.21 o
  -4   3   8      966.96      977.83     38.81 o
  -3   3   8     1316.69     1465.66     48.84 o
  -2   3   8      985.00      995.57     35.47 o
  -1   3   8      357.03      338.11     17.30 o
   0   3   8      367.46      358.31     20.06 o
   1   3   8      591.97      548.73     23.40 o
   2   3   8      228.26      238.53     14.54 o
   3   3   8      607.20      581.29     24.71 o
   4   3   8      677.03      618.65     30.53 o
   5   3   8      985.17      988.01     55.67 o
   6   3   8      276.48      309.03     31.83 o
   7   3   8      117.82       71.08     11.19 o
  -6   4   8       72.50       43.36      9.06 o
  -5   4   8       15.05        1.86      5.41 o
  -4   4   8       11.72        7.27      7.27 o
  -3   4   8       82.84       56.05     14.75 o
  -2   4   8      271.31      263.39     20.93 o
  -1   4   8      467.56      502.65     23.40 o
   0   4   8     1403.93     1615.52     51.60 o
   1   4   8     2849.11     3011.70     86.63 o
   2   4   8     1902.67     1989.53     80.67 o
   3   4   8     1146.45     1181.63     45.21 o
   4   4   8      333.33      306.13     17.59 o
   5   4   8      268.96      226.62     16.43 o
   6   4   8       84.68       62.07      8.58 o
   7   4   8        9.95       -1.89      8.87 o
  -5   5   8      118.08       93.45     13.08 o
  -4   5   8      261.00      253.22     32.20 o
  -3   5   8      721.93      760.41     57.13 o
  -2   5   8     1732.60     1706.88     88.52 o
  -1   5   8     1103.42     1109.81     48.11 o
   0   5   8      160.48      167.02     15.12 o
   1   5   8       39.91       36.63      8.72 o
   2   5   8        1.13        5.09      9.59 o
   3   5   8       20.26       16.72      7.56 o
   4   5   8       54.15       45.64      8.87 o
   5   5   8      318.41      301.33     19.48 o
   6   5   8      359.23      335.05     23.26 o
  -4   6   8       53.12       50.21     18.75 o
  -3   6   8        1.87       -3.16      7.77 o
  -2   6   8       41.92       24.06      8.56 o
  -1   6   8      257.57      213.74     26.96 o
   0   6   8      208.54      208.01     17.88 o
   1   6   8      568.33      643.65     28.49 o
   2   6   8      572.58      646.12     29.80 o
   3   6   8      691.40      814.30     35.76 o
   4   6   8      518.88      564.72     31.54 o
   5   6   8      334.94      328.22     21.51 o
   6   6   8       40.77       21.80      9.16 o
  -4   7   8       94.87      115.71     23.69 o
  -3   7   8      142.92      115.21     19.48 o
  -2   7   8      224.92      229.28     43.68 o
  -1   7   8      280.55      287.13     35.25 o
   0   7   8      511.51      506.80     57.42 o
   1   7   8      275.31      277.78     20.35 o
   2   7   8       89.52       77.77     12.50 o
   3   7   8        0.23       -8.43      8.43 o
   4   7   8       29.10       19.19     10.47 o
   5   7   8       57.15       21.37      7.41 o
  -2   8   8       14.18       18.32     11.92 o
  -1   8   8        4.56        7.82     10.19 o
   0   8   8       39.42       47.35     13.20 o
   1   8   8      165.28      160.62     20.35 o
   2   8   8      240.73      274.15     20.06 o
   3   8   8      129.77      101.61     13.23 o
  -1  -7   9       57.32       62.58     19.26 o
   0  -7   9       42.82       62.39     13.16 o
   1  -7   9        0.28       -5.86     12.72 o
   2  -7   9       20.40       17.39     12.35 o
  -3  -6   9        2.26       -2.99      4.72 o
  -2  -6   9       35.40       38.21     25.37 o
  -1  -6   9      163.50      183.06     17.03 o
   0  -6   9      323.19      350.17     22.44 o
   1  -6   9      308.58      324.46     20.60 o
   2  -6   9      198.68      218.62     20.17 o
   3  -6   9      145.70      122.08     13.48 o
   4  -6   9       80.10       46.22     15.70 o
  -4  -5   9      325.27      367.63     16.95 o
  -3  -5   9      501.93      573.90     23.53 o
  -2  -5   9      492.56      472.98     25.91 o
  -1  -5   9      198.07      219.06     23.26 o
   0  -5   9      161.27      126.64     12.57 o
   1  -5   9      112.67       98.30     12.22 o
   2  -5   9       24.53       16.55     22.89 o
   3  -5   9        1.17        2.23      7.02 o
   4  -5   9       63.02       71.75     20.06 o
   5  -5   9       91.72       75.30     22.24 o
  -4  -4   9       33.14       20.50      5.96 o
  -3  -4   9        0.75        5.91      9.25 o
  -2  -4   9       32.37       24.82     21.37 o
  -1  -4   9       41.85       24.09      8.84 o
   0  -4   9      206.75      184.12     20.79 o
   1  -4   9      601.29      596.48     26.14 o
   2  -4   9      670.86      682.48     63.38 o
   3  -4   9      541.79      541.17     29.39 o
   4  -4   9      435.00      450.22     27.28 o
   5  -4   9      118.94       67.71     14.19 o
  -5  -3   9      136.00      109.75      7.41 o
  -4  -3   9      350.85      308.89     15.41 o
  -3  -3   9      816.54      782.61     45.79 o
  -2  -3   9      865.59      857.42     62.87 o
  -1  -3   9     1416.54     1413.42     56.69 o
   0  -3   9     1268.91     1247.87     47.81 o
   1  -3   9      474.74      458.21     24.61 o
   2  -3   9       61.90       23.40     13.95 o
   3  -3   9        0.36        6.15      8.80 o
   4  -3   9       40.22       13.79     12.14 o
   5  -3   9       47.76       23.33     10.28 o
   6  -3   9       57.92       47.26     19.26 o
  -5  -2   9      246.92      217.17     13.37 o
  -4  -2   9      296.44      263.83     13.37 o
  -3  -2   9      380.87      355.84     14.83 o
  -2  -2   9       43.77       17.98      7.28 o
  -1  -2   9      245.31      215.64     15.92 o
   0  -2   9      619.24      553.81     25.37 o
   1  -2   9     1084.07      992.61     49.57 o
   2  -2   9     1049.56     1135.46     52.62 o
   3  -2   9      392.41      404.22     26.02 o
   4  -2   9      853.46      873.13     41.94 o
   5  -2   9      691.28      724.06     36.33 o
   6  -2   9      234.52      158.62     19.02 o
  -6  -1   9        1.23        5.09      8.58 o
  -5  -1   9       45.84       27.76      6.25 o
  -4  -1   9      251.93      220.95     13.37 o
  -3  -1   9     2037.75     2233.88     60.32 o
  -2  -1   9     1934.24     1972.53     47.53 o
  -1  -1   9     1884.66     2042.87     52.58 o
   0  -1   9     2154.15     2376.71     57.80 o
   1  -1   9     1545.04     1528.65     41.63 o
   2  -1   9     1124.83     1085.07     72.83 o
   3  -1   9      619.65      600.55     34.52 o
   4  -1   9        5.45        5.96      4.19 o
   5  -1   9       61.57       31.80      9.67 o
   6  -1   9       64.25       50.26     22.68 o
   7  -1   9      108.34       94.87     15.53 o
  -6   0   9      458.94      483.61     27.04 o
  -5   0   9      688.83      762.70     27.76 o
  -4   0   9      632.85      665.02     23.11 o
  -3   0   9      308.94      292.75     12.79 o
  -2   0   9      461.71      450.61     19.48 o
  -1   0   9       88.14       94.77     10.32 o
   0   0   9        0.75       -0.16      6.77 o
   1   0   9      305.65      293.78     27.47 o
   2   0   9     1562.32     1602.45     59.27 o
   3   0   9     1546.64     1590.45     60.26 o
   4   0   9      952.88     1030.06     62.29 o
   5   0   9      589.69      619.13     40.34 o
   6   0   9      188.79      163.87     12.22 o
   7   0   9      140.43      112.29     11.09 o
  -6   1   9        3.11        3.20      5.96 o
  -5   1   9       38.60       45.64      7.56 o
  -4   1   9       60.00       51.75      7.99 o
  -3   1   9      424.16      455.99     18.46 o
  -2   1   9      968.20      953.70     29.80 o
  -1   1   9     1865.24     1842.28     55.96 o
   0   1   9     4995.29     4906.02    131.99 o
   1   1   9     3652.36     3770.86    111.95 o
   2   1   9     1133.68     1256.89     55.67 o
   3   1   9      324.21      331.04     18.57 o
   4   1   9      194.96      177.92     25.44 o
   5   1   9       20.19       10.91     10.48 o
   6   1   9        0.56        5.38      8.00 o
   7   1   9       47.56       32.95     16.06 o
  -6   2   9      183.56      162.08     14.10 o
  -5   2   9      347.11      363.54     18.90 o
  -4   2   9     1170.86     1305.76     40.41 o
  -3   2   9     1586.43     1714.22     47.68 o
  -2   2   9     1007.43     1126.10     35.18 o
  -1   2   9      236.17      237.52     15.26 o
   0   2   9        1.80        0.00      8.58 o
   1   2   9      262.15      247.69     16.43 o
   2   2   9      159.81      135.04     19.62 o
   3   2   9      580.60      604.87     26.65 o
   4   2   9      941.09     1034.70     44.60 o
   5   2   9     1130.48     1200.22     69.77 o
   6   2   9      480.85      530.63     32.85 o
   7   2   9      202.88      213.93     19.35 o
  -5   3   9       46.45       27.76      8.14 o
  -4   3   9       11.67       12.36      4.80 o
  -3   3   9      299.64      261.94     13.66 o
  -2   3   9      987.30      993.53     35.47 o
  -1   3   9      643.63      685.66     26.75 o
   0   3   9     1194.82     1226.11     42.59 o
   1   3   9     1799.48     1860.74     60.18 o
   2   3   9     3481.68     3231.77    138.38 o
   3   3   9     1402.69     1439.78     54.95 o
   4   3   9      736.25      702.23     32.27 o
   5   3   9      129.20       96.66     11.48 o
   6   3   9        0.85        0.00      8.58 o
   7   3   9        7.15       12.21     13.37 o
  -5   4   9      201.75      219.49     19.19 o
  -4   4   9      287.57      300.31     20.35 o
  -3   4   9      812.26      945.56     32.27 o
  -2   4   9      958.07     1009.52     36.78 o
  -1   4   9      850.78      863.29     33.00 o
   0   4   9      794.29      795.12     32.85 o
   1   4   9       55.07       51.60     11.19 o
   2   4   9       10.63        8.58      8.58 o
   3   4   9      168.67      161.78     14.68 o
   4   4   9      429.62      431.57     23.98 o
   5   4   9      373.62      330.69     20.93 o
   6   4   9      161.24      115.12     14.39 o
  -5   5   9       44.49       23.75      8.90 o
  -4   5   9       18.39       22.41      9.59 o
  -3   5   9        1.49       -0.87      6.98 o
  -2   5   9       42.23       46.95     13.95 o
  -1   5   9      275.31      259.61     17.44 o
   0   5   9     1222.49     1255.90     47.82 o
   1   5   9      638.55      703.68     31.54 o
   2   5   9      878.97     1077.55     44.04 o
   3   5   9      370.28      424.30     25.73 o
   4   5   9      304.54      352.21     24.86 o
   5   5   9      299.99      304.82     22.82 o
   6   5   9      119.63       94.92     15.99 o
  -4   6   9      122.72      100.38     11.42 o
  -3   6   9      335.79      310.29     45.72 o
  -2   6   9      421.76      374.75     21.74 o
  -1   6   9      346.57      395.67     28.78 o
   0   6   9      302.65      330.84     18.75 o
   1   6   9      148.56      167.31     14.39 o
   2   6   9       14.18       28.49     11.19 o
   3   6   9        6.91       -1.89      8.72 o
   4   6   9       28.11       41.72     13.08 o
   5   6   9      141.88      141.00     16.86 o
  -3   7   9        5.28        2.33      9.88 o
  -2   7   9        7.48        8.97      7.38 o
  -1   7   9        7.62        4.80      8.72 o
   0   7   9      110.41      101.02     11.63 o
   1   7   9      193.88      182.86     17.01 o
   2   7   9      366.28      376.19     23.26 o
   3   7   9      341.58      416.02     26.75 o
   4   7   9      204.41      231.12     19.19 o
  -1   8   9      124.21      133.15     23.69 o
   0   8   9      128.52      138.96     18.61 o
   1   8   9      167.76      156.70     14.97 o
   2   8   9       67.70       34.60     10.32 o
   3   8   9        3.92       23.11     11.19 o
  -2  -6  10      129.46      123.68     14.86 o
  -1  -6  10      140.41      126.15     15.04 o
   0  -6  10       44.25       26.60     14.68 o
   1  -6  10        0.25        3.20     12.65 o
   2  -6  10        6.23        8.59     11.19 o
   3  -6  10       21.54       24.42     19.04 o
  -3  -5  10        0.80        2.22     11.85 o
  -2  -5  10       35.62       23.75     14.17 o
  -1  -5  10      285.48      252.15     30.74 o
   0  -5  10      288.97      281.01     21.00 o
   1  -5  10      236.37      212.55     19.39 o
   2  -5  10      202.93      191.06     16.57 o
   3  -5  10      174.21      172.26     34.16 o
   4  -5  10      162.79      131.26     22.39 o
  -4  -4  10      369.96      369.65     21.51 o
  -3  -4  10      614.01      599.17     43.03 o
  -2  -4  10      488.32      526.15     30.16 o
  -1  -4  10      328.25      291.60     19.78 o
   0  -4  10      413.46      439.31     35.10 o
   1  -4  10      204.04      181.00     18.24 o
   2  -4  10       57.22       33.53     12.02 o
   3  -4  10        0.05       -0.74     12.25 o
   4  -4  10       88.29       49.46     14.61 o
   5  -4  10       96.08       57.27     15.26 o
  -4  -3  10       73.58       64.25     10.61 o
  -3  -3  10        9.67        4.65      6.40 o
  -2  -3  10       26.78       22.68      8.44 o
  -1  -3  10       13.40       10.18      8.77 o
   0  -3  10      319.52      239.42     18.82 o
   1  -3  10      704.15      684.31     90.12 o
   2  -3  10      864.91      899.92     39.94 o
   3  -3  10      518.79      559.24     31.33 o
   4  -3  10      340.01      339.12     24.34 o
   5  -3  10      151.90      118.79     13.74 o
  -5  -2  10       46.07       44.77      7.56 o
  -4  -2  10      184.81      151.17     12.36 o
  -3  -2  10      429.80      418.20     18.90 o
  -2  -2  10     1231.89     1293.70     46.37 o
  -1  -2  10     1618.66     1717.27     75.44 o
   0  -2  10     1389.29     1426.21     80.89 o
   1  -2  10      712.81      632.85     21.01 o
   2  -2  10      154.07      106.78     16.55 o
   3  -2  10       21.95        4.57     13.25 o
   4  -2  10        4.52        4.22      8.87 o
   5  -2  10       14.87        7.13      9.83 o
   6  -2  10       57.32       37.54     11.00 o
  -5  -1  10      323.93      352.35     17.30 o
  -4  -1  10      473.59      477.21     19.19 o
  -3  -1  10      384.64      374.01     17.59 o
  -2  -1  10       26.11       21.66      7.12 o
  -1  -1  10       18.24       13.34     10.32 o
   0  -1  10      324.93      314.36     14.86 o
   1  -1  10      388.55      417.74     26.09 o
   2  -1  10      577.52      639.99     47.24 o
   3  -1  10      525.02      518.23     62.00 o
   4  -1  10     1185.43     1222.71     38.18 o
   5  -1  10      448.53      513.99     21.66 o
   6  -1  10      185.08      182.11     14.32 o
  -5   0  10       26.46       16.72      7.12 o
  -4   0  10      426.78      428.23     19.48 o
  -3   0  10      749.03      879.13     29.22 o
  -2   0  10      570.84      615.89     21.66 o
  -1   0  10     1372.07     1574.39     43.90 o
   0   0  10     1632.81     1884.45     49.65 o
   1   0  10     2134.86     2355.14     76.45 o
   2   0  10     1649.97     1863.19     61.34 o
   3   0  10      384.65      358.09     24.82 o
   4   0  10       38.38       30.93     11.98 o
   5   0  10        5.46       -0.23      4.98 o
   6   0  10       36.75       32.11     13.52 o
  -5   1  10      401.47      467.48     22.97 o
  -4   1  10      460.79      475.32     21.80 o
  -3   1  10      775.46      861.25     30.67 o
  -2   1  10      391.30      393.20     17.15 o
  -1   1  10      270.49      246.53     12.94 o
   0   1  10       36.95        8.43      7.85 o
   1   1  10      127.68      119.64     15.65 o
   2   1  10     1180.99     1261.11     67.81 o
   3   1  10      412.33      370.52     21.19 o
   4   1  10      972.31     1078.91     87.87 o
   5   1  10      437.57      414.84     28.53 o
   6   1  10      199.19      208.70     15.09 o
  -5   2  10        6.19        3.34      6.98 o
  -4   2  10        8.67       -1.89      6.83 o
  -3   2  10      408.16      405.12     17.59 o
  -2   2  10      502.57      491.02     23.55 o
  -1   2  10     1457.00     1513.34     53.06 o
   0   2  10     1541.11     1550.69     48.70 o
   1   2  10     1482.20     1441.38     75.59 o
   2   2  10      943.04     1023.04     67.01 o
   3   2  10      558.71      592.91     30.96 o
   4   2  10      288.55      309.22     24.90 o
   5   2  10      148.65      120.05     16.79 o
   6   2  10        6.09        3.24      7.46 o
  -5   3  10      215.36      201.32     14.39 o
  -4   3  10      427.14      474.89     22.97 o
  -3   3  10      909.65      995.28     35.03 o
  -2   3  10      873.50      899.34     35.18 o
  -1   3  10      216.15      209.03     12.21 o
   0   3  10       11.65        1.16      6.25 o
   1   3  10       16.34       12.06     12.06 o
   2   3  10       92.80       77.04     11.77 o
   3   3  10      107.00      104.95     26.46 o
   4   3  10      548.88      540.45     28.49 o
   5   3  10      680.39      729.85     34.01 o
   6   3  10      283.44      243.77     20.64 o
  -5   4  10       22.74       25.00      7.70 o
  -4   4  10        1.42        1.74      5.96 o
  -3   4  10       84.19       46.66      9.30 o
  -2   4  10      184.67      176.61     15.41 o
  -1   4  10      529.90      532.89     24.71 o
   0   4  10      748.46      815.47     34.16 o
   1   4  10     1305.65     1438.04     52.62 o
   2   4  10      968.88     1029.87     39.68 o
   3   4  10      782.38      939.02     42.30 o
   4   4  10      358.70      365.58     23.40 o
   5   4  10       82.19       56.84     10.76 o
   6   4  10        5.88       -0.44      9.30 o
  -4   5  10      198.51      200.01     15.26 o
  -3   5  10      277.43      271.53     20.35 o
  -2   5  10      375.41      412.53     25.58 o
  -1   5  10      596.44      663.71     30.82 o
   0   5  10      541.44      574.61     27.18 o
   1   5  10      121.53      100.30     13.66 o
   2   5  10        3.69        8.87      7.41 o
   3   5  10       82.83       69.19      9.88 o
   4   5  10       96.20       72.39     11.48 o
   5   5  10      115.84       83.29     12.65 o
  -3   6  10       10.85       16.57     13.81 o
  -2   6  10        2.04        6.83      8.14 o
  -1   6  10      115.58      120.21     13.95 o
   0   6  10      255.63      266.30     19.33 o
   1   6  10      533.00      564.28     30.53 o
   2   6  10      353.31      373.28     20.93 o
   3   6  10      164.03      163.24     15.70 o
   4   6  10      222.95      290.57     28.78 o
   5   6  10      187.34      215.71     18.32 o
  -2   7  10      177.13      159.31     21.80 o
  -1   7  10       91.78       95.36     12.36 o
   0   7  10      113.17       98.41     10.61 o
   1   7  10       99.34       78.78     13.08 o
   2   7  10       83.11       47.97     10.90 o
   3   7  10       13.21        7.99     10.47 o
   0   8  10       12.41       14.25     15.70 o
   1   8  10       64.25       72.68     20.79 o
  -2  -5  11      220.30      198.79     19.14 o
  -1  -5  11      200.55      158.33     31.32 o
   0  -5  11       55.05       32.97     11.42 o
   1  -5  11       10.33        7.05     23.62 o
   2  -5  11        0.12       -6.96      9.96 o
  -3  -4  11        1.30       34.30     15.12 o
  -2  -4  11       63.30       39.78     12.64 o
  -1  -4  11      153.76       90.78     14.67 o
   0  -4  11      174.02      168.99     22.60 o
   1  -4  11      259.90      234.65     21.00 o
   2  -4  11      151.23      138.81     19.46 o
   3  -4  11      214.44      173.49     20.46 o
   4  -4  11      195.56      157.86     24.13 o
  -4  -3  11      264.51      271.24     18.46 o
  -3  -3  11      411.99      365.87     31.40 o
  -2  -3  11      287.85      307.38     20.33 o
  -1  -3  11      556.08      641.97     43.97 o
   0  -3  11      498.28      495.88     27.20 o
   1  -3  11      297.38      248.86     23.55 o
   2  -3  11       86.29       51.08     14.06 o
   3  -3  11        0.07       -7.56     20.20 o
   4  -3  11       73.76       45.36     15.99 o
   5  -3  11       30.35       35.32     22.09 o
  -4  -2  11      107.52       96.23     11.05 o
  -3  -2  11       94.36       71.52      8.43 o
  -2  -2  11       64.21       42.15     10.03 o
  -1  -2  11       41.30       30.95     13.95 o
   0  -2  11      180.64      150.03      9.99 o
   1  -2  11      864.56      892.81     27.59 o
   2  -2  11      638.04      647.54     33.56 o
   3  -2  11      499.06      501.14     28.41 o
   4  -2  11      308.23      302.97     25.02 o
   5  -2  11      157.33      121.89     22.60 o
  -5  -1  11       25.59       23.40      7.99 o
  -4  -1  11      151.48      132.71     11.77 o
  -3  -1  11      496.66      538.12     22.09 o
  -2  -1  11      677.13      768.51     27.62 o
  -1  -1  11     1212.11     1460.32     52.25 o
   0  -1  11     1408.16     1671.41     49.55 o
   1  -1  11      606.14      678.49     25.25 o
   2  -1  11      214.95      245.35     14.03 o
   3  -1  11      186.82      133.57     20.65 o
   4  -1  11       14.09       -2.18      8.72 o
   5  -1  11        0.41        7.30      5.79 o
   6  -1  11       33.60       17.09     12.21 o
  -5   0  11      275.68      270.51     15.99 o
  -4   0  11      539.01      631.44     27.47 o
  -3   0  11      311.10      325.17     17.30 o
  -2   0  11      134.62      112.80     10.03 o
  -1   0  11        3.37       -4.80      5.38 o
   0   0  11       16.39       14.79     12.06 o
   1   0  11      199.99      194.76     15.64 o
   2   0  11      228.00      217.02     28.27 o
   3   0  11      776.07      835.79     39.73 o
   4   0  11      835.53      974.95     47.79 o
   5   0  11      413.20      408.38     21.89 o
   6   0  11      131.09      140.10     12.11 o
  -5   1  11        4.07       -3.49      6.98 o
  -4   1  11      158.64      159.02     13.81 o
  -3   1  11      438.31      468.35     21.08 o
  -2   1  11      558.42      595.39     24.27 o
  -1   1  11      527.96      646.56     23.98 o
   0   1  11     1182.67     1320.01     47.24 o
   1   1  11     1653.77     1923.68     94.05 o
   2   1  11     1116.14     1249.25     52.76 o
   3   1  11      333.50      331.31     30.31 o
   4   1  11       61.28       50.01     11.11 o
   5   1  11        1.09       31.10     33.58 o
   6   1  11        4.63       -7.44      8.40 o
  -5   2  11      145.04      149.43     23.11 o
  -4   2  11      310.11      320.81     18.32 o
  -3   2  11      508.58      572.57     25.44 o
  -2   2  11      560.41      591.18     29.36 o
  -1   2  11      452.42      448.58     25.29 o
   0   2  11       50.70       44.48     11.34 o
   1   2  11      143.33      137.36     13.52 o
   2   2  11      190.68      182.57     15.41 o
   3   2  11      389.47      374.45     32.12 o
   4   2  11      497.49      504.15     32.24 o
   5   2  11      291.20      286.46     26.67 o
   6   2  11      269.69      219.03     17.92 o
  -4   3  11        0.17       10.32      9.01 o
  -3   3  11       41.86       24.27      8.14 o
  -2   3  11      332.30      321.53     19.77 o
  -1   3  11      985.80     1054.00     43.17 o
   0   3  11     1111.41     1186.57     44.48 o
   1   3  11      601.47      665.45     31.40 o
   2   3  11      558.82      522.71     36.92 o
   3   3  11      368.70      366.74     23.40 o
   4   3  11      496.27      522.28     30.96 o
   5   3  11      148.21      113.09     17.30 o
   6   3  11        8.00        9.88     13.81 o
  -4   4  11      286.57      278.65     19.04 o
  -3   4  11      394.18      423.72     22.82 o
  -2   4  11      190.96      181.70     15.12 o
  -1   4  11      219.50      224.73     18.75 o
   0   4  11      218.01      192.46     15.84 o
   1   4  11       57.86       35.90      8.43 o
   2   4  11        4.32       -9.30      9.30 o
   3   4  11       34.78       20.50      8.87 o
   4   4  11      301.10      310.34     21.95 o
   5   4  11      223.35      195.65     21.08 o
  -3   5  11        8.78        3.63      6.83 o
  -2   5  11       12.86       -2.62      8.29 o
  -1   5  11       78.63       58.87     10.03 o
   0   5  11      405.83      382.29     23.26 o
   1   5  11      674.22      708.05     33.58 o
   2   5  11      682.56      761.54     51.17 o
   3   5  11      262.22      294.93     32.12 o
   4   5  11      121.40      110.47     13.66 o
   5   5  11       51.39       65.12     14.25 o
  -2   6  11      224.52      196.38     17.73 o
  -1   6  11      214.16      199.43     18.17 o
   0   6  11      157.14      154.81     15.12 o
   1   6  11       60.31       51.46      9.16 o
   2   6  11        3.74        3.34     11.05 o
   3   6  11        4.23        7.41     10.32 o
   4   6  11       19.65       26.46     10.47 o
  -1   7  11       23.46      -12.79     12.79 o
   0   7  11       73.12       53.93     19.77 o
   1   7  11      101.60       94.05     14.68 o
   2   7  11      125.23      129.95     16.13 o
   0  -5  12      166.60      152.14     17.76 o
   1  -5  12      149.90      135.06     34.30 o
  -2  -4  12      274.83      288.80     22.74 o
  -1  -4  12      204.59      192.39     22.01 o
   0  -4  12      135.14      103.96     17.90 o
   1  -4  12       35.32       31.82     12.70 o
   2  -4  12       17.70       12.75     11.18 o
   3  -4  12        0.26      -10.47     19.48 o
  -3  -3  12        6.23       -2.76      7.41 o
  -2  -3  12       10.57       24.88     23.26 o
  -1  -3  12       37.03       36.26     14.42 o
   0  -3  12      128.79       98.68     18.32 o
   1  -3  12      137.53       88.82     15.67 o
   2  -3  12      228.33      208.29     18.98 o
   3  -3  12      328.15      301.69     24.48 o
   4  -3  12      201.58      189.40     28.49 o
  -3  -2  12      162.31      165.71     12.65 o
  -2  -2  12      225.29      238.24     14.39 o
  -1  -2  12      436.25      491.88     29.22 o
   0  -2  12      543.35      610.25     23.95 o
   1  -2  12      419.48      427.87     27.62 o
   2  -2  12      112.64       90.41     20.93 o
   3  -2  12        0.46      -12.46     12.46 o
   4  -2  12        6.81       13.72     12.94 o
  -4  -1  12      143.67      134.89     13.23 o
  -3  -1  12      174.45      188.09     14.83 o
  -2  -1  12       54.83       39.97      7.12 o
  -1  -1  12        0.35       19.77      9.88 o
   0  -1  12      178.92      191.76     22.17 o
   1  -1  12      458.79      524.35     63.74 o
   2  -1  12      365.98      432.49     23.62 o
   3  -1  12      314.29      355.60     16.28 o
   4  -1  12      368.26      338.18     26.33 o
   5  -1  12      153.25      123.45     18.50 o
  -4   0  12      127.35      108.58     12.36 o
  -3   0  12      402.36      429.54     28.35 o
  -2   0  12      630.20      791.63     30.23 o
  -1   0  12      866.12     1117.52     37.07 o
   0   0  12      473.66      614.29     30.67 o
   1   0  12      470.60      581.68     46.51 o
   2   0  12      353.84      412.96     29.17 o
   3   0  12      244.18      211.26     26.82 o
   4   0  12       55.66       54.83     12.33 o
   5   0  12        1.47      -10.44     18.24 o
  -4   1  12      285.13      318.63     20.20 o
  -3   1  12      253.07      253.94     16.43 o
  -2   1  12      123.07      100.44     10.18 o
  -1   1  12       30.47       28.49      8.29 o
   0   1  12       17.30       12.94      9.88 o
   1   1  12       19.48       17.01     15.99 o
   2   1  12      168.71      172.57     18.46 o
   3   1  12      408.53      483.94     30.74 o
   4   1  12      618.26      745.60     44.95 o
   5   1  12      235.17      269.48     22.70 o
  -4   2  12       30.15       38.52      9.01 o
  -3   2  12       74.65       62.65     10.18 o
  -2   2  12      195.70      201.47     14.97 o
  -1   2  12      735.83      871.87     33.87 o
   0   2  12      980.71     1141.07     46.66 o
   1   2  12      943.77     1116.65     46.22 o
   2   2  12      371.06      399.88     28.49 o
   3   2  12      201.30      202.49     24.42 o
   4   2  12       49.74       38.67     19.91 o
   5   2  12       12.45       -3.43     22.31 o
  -4   3  12      221.96      232.43     22.97 o
  -3   3  12      275.55      274.87     17.88 o
  -2   3  12      326.22      343.34     19.91 o
  -1   3  12      220.18      208.15     17.15 o
   0   3  12       53.82       35.76      9.01 o
   1   3  12       17.65       25.87     10.47 o
   2   3  12       74.11       63.67      9.30 o
   3   3  12       99.00       80.53     13.08 o
   4   3  12      192.25      182.43     17.44 o
   5   3  12      183.85      167.45     15.26 o
  -3   4  12       12.66       11.63      7.56 o
  -2   4  12       97.30       70.50     12.36 o
  -1   4  12      262.03      276.18     19.91 o
   0   4  12      446.28      453.67     25.44 o
   1   4  12      600.62      670.40     32.85 o
   2   4  12      392.46      419.51     24.71 o
   3   4  12      338.62      384.48     24.27 o
   4   4  12      280.94      265.28     20.50 o
  -2   5  12      140.58      104.51     14.10 o
  -1   5  12      122.99      104.22     13.81 o
   0   5  12      133.48      107.28     15.12 o
   1   5  12      105.82       84.74     12.06 o
   2   5  12       12.71       10.18     10.18 o
   3   5  12       18.35        7.41      9.45 o
   4   5  12      105.22      116.58     16.28 o
  -1   6  12       24.64       27.91     15.70 o
   0   6  12      103.11      100.15     14.54 o
   1   6  12      231.52      216.15     26.31 o
   2   6  12      236.85      245.95     19.91 o
   3   6  12      145.74      134.31     25.00 o
  -1  -3  13      198.51      226.77     26.09 o
   0  -3  13      141.62      122.67     14.22 o
   1  -3  13       69.75       64.19     18.13 o
   2  -3  13       49.91       34.33     12.95 o
   3  -3  13        4.07       13.37     17.15 o
  -2  -2  13        1.72       -4.36      7.56 o
  -1  -2  13        2.57       -6.19      8.94 o
   0  -2  13       33.71       29.99     10.25 o
   1  -2  13      146.94      104.66     18.20 o
   2  -2  13      249.62      261.04     34.38 o
   3  -2  13      394.82      321.76     25.91 o
  -3  -1  13      139.23      133.88     15.55 o
  -2  -1  13      255.99      331.86     21.37 o
  -1  -1  13      387.48      468.64     21.95 o
   0  -1  13      518.19      702.94     47.68 o
   1  -1  13      275.65      338.02     33.29 o
   2  -1  13      108.09       84.96      8.11 o
   3  -1  13       15.44       26.52     12.77 o
   4  -1  13        0.51        4.65     12.94 o
  -3   0  13      164.08      146.96     13.37 o
  -2   0  13       69.30       57.13     10.90 o
  -1   0  13        4.30        3.05      7.41 o
   0   0  13       63.14       51.60      9.88 o
   1   0  13      125.08      146.56     41.65 o
   2   0  13      101.02       78.92     10.45 o
   3   0  13      278.48      310.63     36.12 o
   4   0  13      230.44      214.01     49.79 o
  -3   1  13      146.16      145.07     14.25 o
  -2   1  13      363.85      465.73     24.42 o
  -1   1  13      555.47      700.63     34.30 o
   0   1  13      479.98      627.23     26.60 o
   1   1  13      311.06      317.46     39.39 o
   2   1  13      278.26      291.30     33.29 o
   3   1  13      228.36      245.57     23.48 o
   4   1  13       65.80       59.96     14.95 o
  -3   2  13      134.12      126.75     14.97 o
  -2   2  13       79.40       61.05      9.16 o
  -1   2  13      116.31       89.40     13.08 o
   0   2  13       35.31       41.57      9.88 o
   1   2  13        0.93        9.88      6.69 o
   2   2  13       48.55       50.29     11.48 o
   3   2  13      256.97      277.64     20.79 o
   4   2  13      238.07      267.90     35.32 o
  -3   3  13       19.94       31.11      7.99 o
  -2   3  13       42.00       43.17      9.74 o
  -1   3  13      260.56      304.24     29.80 o
   0   3  13      580.33      735.66     41.43 o
   1   3  13      643.48      777.67     42.44 o
   2   3  13      245.62      264.70     21.08 o
   3   3  13      124.98      135.18     17.88 o
   4   3  13       47.29       27.91     18.90 o
  -2   4  13      184.60      155.24     14.10 o
  -1   4  13      105.27       51.17     13.08 o
   0   4  13       17.56        1.74     10.03 o
   1   4  13        0.25        3.78      7.12 o
   2   4  13        0.49        0.00      7.85 o
   3   4  13       33.09       29.22     17.30 o
  -1   5  13       89.06       90.56     17.15 o
   0   5  13       99.11      103.93     13.08 o
   1   5  13      189.02      200.16     17.59 o
   2   5  13      224.44      226.18     18.90 o
   3   5  13      291.07      300.17     34.74 o
   0  -2  14       92.48      109.57     16.53 o
   1  -2  14       97.51       95.69     16.93 o
   2  -2  14       58.60       54.36     27.47 o
  -1  -1  14        0.22        2.04      7.41 o
   0  -1  14       11.90        4.80     10.03 o
   1  -1  14       85.57       87.14     22.75 o
   2  -1  14      199.96      254.94     25.97 o
  -2   0  14      238.31      288.97     22.68 o
  -1   0  14      445.93      557.16     26.89 o
   0   0  14      427.13      601.79     27.04 o
   1   0  14      188.76      229.96     18.90 o
   2   0  14       65.47       72.94     11.27 o
   3   0  14       27.89       -3.05     22.97 o
  -2   1  14       66.56       58.73     11.19 o
  -1   1  14        4.29       -0.44      6.83 o
   0   1  14       10.01        6.25      8.29 o
   1   1  14       28.39       15.70      6.98 o
   2   1  14       28.11       40.41     21.95 o
   3   1  14      127.57      143.61     22.39 o
  -2   2  14      129.64      160.04     18.75 o
  -1   2  14      164.22      194.20     16.72 o
   0   2  14      310.21      383.02     27.04 o
   1   2  14      344.49      424.59     27.91 o
   2   2  14      299.76      335.93     27.91 o
   3   2  14      135.66      167.31     23.11 o
  -1   3  14       94.80       64.10     10.61 o
   0   3  14       43.17       42.44     15.55 o
   1   3  14        0.07       16.43     10.03 o
   2   3  14       39.66       32.56     11.48 o
   3   3  14      111.30       88.52     18.75 o
   0   4  14      211.18      222.84     32.42 o
   1   4  14      168.24      144.78     23.26 o
   2   4  14      168.10      182.28     22.97 o
 
